# Supplementary material for: Genomic analysis of the ecdysone steroid signal at metamorphosis onset using ecdysoneless and EcRnullDrosophila melanogaster mutants
Source: Genes Genomics. 2013 Feb 5;35(1):21–46. doi: 10.1007/s13258-013-0061-0 (PMC3585846; doi:10.1007/s13258-013-0061-0)
Supplement: Supplementary file 2 — Supplementary material 2 (XLSX 3469 kb) [file 13258_2013_61_MOESM2_ESM.xlsx]

## Sheet: Sheet1
Gene Ontology Enrichments for Metamorphosis Genes
Category	Term	PValue	Fold Enrichment	Bonferroni	Benjamini	FDR
Annotation Cluster 1	Enrichment Score: 2.1269230992073793
GOTERM BP	GO:0035272~exocrine system development	0.000677409	4.10797	0.539085	0.539085	1.08298
GOTERM BP	GO:0007431~salivary gland development	0.000677409	4.10797	0.539085	0.539085	1.08298
GOTERM BP	GO:0022612~gland morphogenesis	0.00079727	4.50795	0.598136	0.366073	1.27345
GOTERM BP	GO:0007435~salivary gland morphogenesis	0.00079727	4.50795	0.598136	0.366073	1.27345
GOTERM BP	GO:0008219~cell death	0.00199537	3.52474	0.89802	0.434896	3.15855
GOTERM BP	GO:0048732~gland development	0.00208139	3.50311	0.907589	0.378923	3.29259
GOTERM BP	GO:0016265~death	0.00208139	3.50311	0.907589	0.378923	3.29259
GOTERM BP	GO:0012501~programmed cell death	0.0050925	3.35887	0.997078	0.517826	7.87642
GOTERM BP	GO:0035071~salivary gland cell autophagic cell death	0.00640906	5.0383	0.999357	0.520453	9.8159
GOTERM BP	GO:0048102~autophagic cell death	0.00640906	5.0383	0.999357	0.520453	9.8159
GOTERM BP	GO:0035070~salivary gland histolysis	0.00640906	5.0383	0.999357	0.520453	9.8159
GOTERM BP	GO:0007559~histolysis	0.00723924	4.89435	0.999753	0.52997	11.0191
GOTERM BP	GO:0016271~tissue death	0.00723924	4.89435	0.999753	0.52997	11.0191
GOTERM BP	GO:0002165~instar larval or pupal development	0.0295768	1.91246	1	0.657808	38.272
GOTERM BP	GO:0009791~post-embryonic development	0.038362	1.84196	1	0.701326	46.6643
GOTERM BP	GO:0009886~post-embryonic morphogenesis	0.0870839	1.77934	1	0.84945	76.8702
GOTERM BP	GO:0007552~metamorphosis	0.0987726	1.7351	1	0.857538	81.1963
GOTERM BP	GO:0048707~instar larval or pupal morphogenesis	0.149733	1.64555	1	0.907164	92.6203
GOTERM BP	GO:0006915~apoptosis	0.149754	2.96627	1	0.904362	92.6231
Annotation Cluster 2	Enrichment Score: 1.906696481677941
GOTERM MF	GO:0004725~protein tyrosine phosphatase activity	0.00142668	7.08546	0.377489	0.377489	1.91865
GOTERM BP	GO:0006470~protein amino acid dephosphorylation	0.00293901	4.87445	0.965412	0.429194	4.61948
GOTERM MF	GO:0008138~protein tyrosine/serine/threonine phosphatase activity	0.00664863	10.1221	0.890815	0.522045	8.65432
Annotation Cluster 3	Enrichment Score: 1.5668000927529488
GOTERM BP	GO:0006650~glycerophospholipid metabolic process	0.0141384	5.2871	1	0.595134	20.4519
GOTERM BP	GO:0006644~phospholipid metabolic process	0.0152389	4.07862	1	0.584222	21.8668
GOTERM BP	GO:0046486~glycerolipid metabolic process	0.0201365	4.75839	1	0.60546	27.8823
GOTERM BP	GO:0019637~organophosphate metabolic process	0.0266426	3.532	1	0.65504	35.2036
GOTERM BP	GO:0030384~phosphoinositide metabolic process	0.0453747	4.96528	1	0.717403	52.5823
KEGG PATHWAY	dme04070:Phosphatidylinositol signaling system	0.0757656	3.92922	0.98964	0.98964	54.338

## Sheet: Supplemental Table 1
Common activation target genes and relative (log2) expression levels
Gene Name or ID	wildtype at BG stage	wildtype at CG stage	wildtype at wpp stage	EcRnull at BG stage	EcRnull at wpp+ stage	ecdysoneless at wpp stage
"Fat body protein 1"	-0.369455	1.28534	-0.333495	-4.20356	-2.76103	-5.75694
FBgn0031747	-1.59888	1.17822	1.41304	-2.09465	-4.20349	-4.09296
FBgn0039331	-0.52382	1.06812	-0.031428	-2.70072	-3.62153	-2.7071
FBgn0028939	-0.95523	2.80883	-0.495944	-2.60616	-2.84082	-3.77771
FBgn0040587	-0.125266	0.0139921	0.103078	-3.363	-3.90334	-1.34765
FBgn0037986	-1.20326	2.52377	0.0468001	-3.19057	-2.92966	-1.87802
"Heat shock protein 27"	-2.15292	2.18053	1.49898	-2.06502	-2.86034	-2.98849
"Heat shock protein 27"	-2.15292	2.18053	1.49898	-2.06502	-2.86034	-2.98849
FBgn0037987	-0.423333	1.32994	-0.281724	-3.21957	-2.57724	-1.65885
"Tetraspanin 42Ep"	1.09528	-0.0778152	-1.09102	-3.16069	-2.15647	-2.40762
"Heat shock protein 23"	-1.82334	2.04704	1.16269	-1.58785	-2.9623	-2.55428
"Heat shock protein 23"	-1.82334	2.04704	1.16269	-1.58785	-2.9623	-2.55428
"Organic cation transporter"	-0.531799	0.947255	0.0331142	-2.18786	-2.83378	-1.89359
FBgn0025697	-2.75001	2.22575	2.31941	-0.394896	-3.73913	-3.09216
"ebony"	-3.29517	1.36994	3.31479	0.486242	-4.83844	-3.54342
FBgn0041186	0.167345	-0.0843992	-0.112103	-2.86541	-2.72721	-0.969477
FBgn0036417	-1.00094	1.52066	0.35571	-1.81297	-2.4331	-2.00525
FBgn0033439	-1.17925	2.08678	0.29569	-1.9741	-2.0118	-2.16277
FBgn0036664	-0.333991	0.571818	-0.0359612	-1.92097	-2.36435	-1.93829
FBgn0031913	-0.0323646	0.987839	-0.57151	-1.80125	-1.91232	-2.06884
FBgn0033203	-1.14538	-0.324586	1.91957	-1.3282	-3.28283	-2.8643
FBgn0033203	-1.14538	-0.324586	1.91957	-1.3282	-3.28283	-2.8643
"black"	-2.24361	0.193173	2.87782	-0.348925	-3.99317	-3.34261
FBgn0031791	-0.0142738	1.89607	-1.06661	-2.30049	-1.83075	-1.50462
FBgn0037016	-1.40477	1.70765	0.758131	-1.62427	-2.17737	-1.6059
"Ecdysone-induced gene 71Ef"	-0.666007	-1.22257	1.84231	-1.6728	-3.39887	-2.91598
"Ecdysone-induced gene 71Eb"	-0.878857	-1.11465	2.12868	-1.71006	-3.08665	-3.04807
FBgn0039261	-1.18081	3.28423	-0.571917	-1.93973	-1.9663	-1.80549
"Ecdysone-induced gene 71Eg"	-0.389345	-0.92798	1.10181	-0.845669	-2.56347	-3.38878
FBgn0034741	0.224395	0.491826	-0.601774	-2.44277	-1.38916	-0.996085
FBgn0037549	-1.50748	0.996724	1.42362	-1.51974	-2.04841	-1.59981
FBgn0037123	0.541952	-0.507461	-0.152027	-2.01191	-0.667959	-2.75311
FBgn0039330	0.0399922	0.57825	-0.451959	-1.69492	-2.18346	-0.862441
"Dihydropteridine reductase"	-0.596722	0.848384	0.160071	-1.71754	-1.88013	-1.18796
"crammer"	-1.03906	0.334493	1.01062	-1.57442	-1.36527	-2.31132
"Esterase P"	-0.451356	2.49826	-0.975819	-1.87477	-2.11775	-0.951588
FBgn0037625	-0.734957	0.047439	0.823309	-1.55815	-2.00001	-1.68345
"Ecdysone-induced gene 71Ec"	-0.896174	-1.36532	2.33964	-1.11468	-3.57121	-3.15072
"Ornithine aminotransferase precursor"	-0.611908	2.18948	-0.48205	-1.4353	-1.41856	-1.91638
"Ecdysone-induced gene 71Ea"	-0.788967	-1.40477	2.18954	-1.54462	-2.50418	-3.66607
FBgn0010590	-0.0852794	0.0461623	0.0426032	-1.82492	-1.67037	-1.23033
"Tetraspanin 42Ej"	-1.13713	1.88897	0.345997	-1.19778	-1.83562	-1.53035
FBgn0026380	-0.0806864	0.0569097	0.0311507	-1.96642	-1.25031	-1.48234
FBgn0028686	0.323222	-0.19852	-0.172276	-2.4008	-1.19447	-1.04223
"Proteasome 54kD subunit"	-1.17441	0.286505	1.29508	-1.91781	-1.90541	-1.05081
FBgn0039633	-0.966774	0.83988	0.627015	-1.17168	-1.98011	-1.42902
FBgn0031809	-0.457584	1.92595	-0.555205	-1.63862	-1.58297	-1.11655
"18 wheeler"	0.124241	-0.197546	0.0242893	-1.47129	-1.44154	-1.81869
FBgn0026777	-0.395901	0.160655	0.278288	-1.86802	-1.76266	-0.773562
FBgn0036371	-1.23397	1.90852	0.454897	-1.37211	-1.56617	-1.27631
FBgn0037983	0.139377	-0.0155696	-0.140845	-1.98016	-1.61903	-0.681549
FBgn0028685	-0.806474	0.277293	0.729023	-1.63158	-1.59124	-1.23328
"Ecdysone-induced protein 28/29kD"	0.469931	0.1022	-0.573889	-1.77919	-2.09091	-0.217441
"Ecdysone-induced protein 28/29kD"	0.469931	0.1022	-0.573889	-1.77919	-2.09091	-0.217441
"Ecdysone-induced protein 28/29kD"	0.469931	0.1022	-0.573889	-1.77919	-2.09091	-0.217441
"Ecdysone-induced gene 71Ed"	-0.493317	-0.772993	1.14876	-1.12345	-1.96881	-2.38157
FBgn0014849	-0.00179229	0.0906663	-0.0826224	-1.62124	-0.864086	-1.85618
"yellow-f"	-0.473685	1.22536	-0.17175	-1.28915	-0.603035	-2.28611
FBgn0035920	0.689808	0.0195522	-0.738384	-1.90123	-1.10323	-1.07042
FBgn0035920	0.689808	0.0195522	-0.738384	-1.90123	-1.10323	-1.07042
FBgn0035920	0.689808	0.0195522	-0.738384	-1.90123	-1.10323	-1.07042
FBgn0037298	-0.873237	0.286096	0.819285	-0.901655	-1.92417	-1.73286
"Tat-binding protein-1"	-0.486151	-0.204631	0.68688	-1.59697	-1.62418	-1.38173
FBgn0034997	-0.729335	2.27249	-0.374656	-1.22367	-1.46033	-1.4779
FBgn0036556	-0.898645	0.168319	0.954581	-0.985901	-1.72493	-1.85056
"Saposin-related"	-0.757517	0.283449	0.660852	-1.32941	-1.13782	-1.90414
FBgn0037325	0.295753	-0.251783	-0.105892	-1.95969	-1.04493	-1.2101
"tripeptidyl-peptidase II"	-0.0756663	0.225809	-0.105032	-1.88024	-1.1371	-0.950757
"Proteasome alpha subunit"	0.270912	0.155712	-0.413361	-1.85347	-0.923524	-1.17687
FBgn0029823	-1.01853	2.27787	-0.00799152	-0.979696	-1.54786	-1.53773
"Proteasome 29kD subunit"	0.859094	-0.653462	-0.38353	-2.081	-1.2639	-0.83887
FBgn0028693	0.282475	-0.265434	-0.0837349	-1.7296	-1.28996	-1.10815
FBgn0028691	-0.753554	0.108632	0.79818	-1.4731	-1.82485	-0.890685
"Copper transporter 1B"	-0.760841	-0.735281	1.64301	-0.975819	-3.13492	-1.1018
FBgn0028688	-0.709686	0.151353	0.693032	-1.44059	-1.477	-1.21944
FBgn0028694	-0.562872	-0.274179	0.853165	-1.89101	-1.50258	-0.944333
"Proteasome 35kD subunit"	-0.0677642	0.00427818	0.0562235	-1.92881	-1.32181	-0.619453
FBgn0036388	-0.410732	-0.227143	0.603818	-1.24423	-2.20546	-0.795525
"wingless"	-0.763675	0.899224	0.350173	-0.72349	-1.20717	-1.97703
"Thioredoxin-like"	-0.0847194	0.0388786	0.0466353	-1.81659	-1.00225	-0.964224
FBgn0028690	-0.666239	0.183352	0.617548	-1.40482	-1.38438	-1.07638
FBgn0020369	-0.383682	0.0836399	0.328327	-1.67575	-1.20318	-0.74852
FBgn0039122	-0.663728	0.957018	0.20343	-0.806946	-1.11183	-1.67723
"Kruppel"	-0.418572	0.958854	-0.115673	-1.42263	-1.21586	-0.690933
FBgn0029584	-0.553944	0.508153	0.259303	-1.07788	-1.5004	-0.973619
"Ubiquitin carboxy-terminal hydrolase"	-0.642586	0.143705	0.614845	-1.58042	-1.28073	-0.778313
"Rab-protein 2"	-0.668188	-0.303733	1.0495	-1.2819	-1.77153	-1.03836
"Proteasome 25kD subunit"	-0.892413	1.23438	0.360368	-1.54235	-1.20517	-0.46416
"Proteasome beta2 subunit"	-0.261229	-0.199473	0.411247	-1.17967	-1.66028	-0.891777
"Fat body protein 2"	0.103195	0.522918	-0.491447	-0.436206	-1.42686	-1.66958
FBgn0034314	-0.502837	0.0668003	0.485959	-1.26525	-1.06603	-1.32165
"shadow"	-0.19985	-0.0309124	0.208826	-1.4199	-0.96488	-1.19636
FBgn0040096	-0.0447163	1.27395	-0.715602	-1.46874	-0.753197	-0.96351
"Proteasome alpha6 subunit"	-0.55932	0.354583	0.349946	-1.30117	-1.15587	-0.980242
FBgn0032615	0.179681	0.667248	-0.656185	-1.50056	-0.709179	-0.935594
"Ribosomal protein S3A"	-0.133191	0.230394	-0.0527911	-1.58305	-0.795683	-0.916621
"Cytochrome P450-4e2"	0.673099	-0.0992105	-0.607137	-2.03839	-0.974303	-0.142463
FBgn0039711	0.75701	-0.270659	-0.548848	-1.7391	-0.85034	-0.714399
"Ubiquitin conjugating enzyme 10"	-1.16529	0.38958	1.16726	-0.738751	-1.59788	-1.34046
"Ubiquitin conjugating enzyme 10"	-1.16529	0.38958	1.16726	-0.738751	-1.59788	-1.34046
"Glutamine synthetase 2"	-0.510596	2.31934	-0.743834	-1.04067	-1.35008	-0.996977

## Sheet: Supplemental Table 1b
Common repression target genes and relative (log2) expression levels
Name	WT @ BG	WT @ CG	WT @ wpp	EcRnull @BG	EcRnull @ wpp+	ecdysoneless
FBgn0028526	0.902611	-0.702716	-0.389848	3.95338	3.98643	3.55618
FBgn0038801	-0.108346	0.447477	-0.218279	4.02515	4.84932	2.47925
FBgn0038801	-0.108346	0.447477	-0.218279	4.02515	4.84932	2.47925
FBgn0028921	-0.194647	0.397989	-0.103671	3.82168	3.12886	3.51173
FBgn0030825	1.08379	-0.0789857	-1.08025	4.32958	3.68762	2.27253
FBgn0030825	1.08379	-0.0789857	-1.08025	4.32958	3.68762	2.27253
"Lysozyme P"	2.96915	-1.56794	-1.72503	2.61012	4.06373	3.02111
FBgn0034297	0.0601183	0.316997	-0.320155	3.17144	3.65717	2.96956
"Lysozyme S"	1.30374	-0.637673	-0.886578	2.91634	3.77525	2.09845
FBgn0031249	0.70746	0.0662782	-0.799822	1.71793	4.15028	3.64266
"u-shaped"	1.17138	-0.663963	-0.718669	3.11624	2.59922	3.00596
"Transferrin 1"	0.533456	0.0545984	-0.590361	3.52207	3.47379	1.58403
FBgn0031810	0.863937	-0.327495	-0.619093	2.93408	1.98699	3.67267
"Amylase distal"	1.04381	0.350123	-1.3877	2.04105	3.28419	4.37492
"Lysozyme D"	2.45904	-1.44055	-1.39729	2.4737	3.45294	2.46529
"Lysozyme X"	1.19951	-0.702135	-0.730648	2.41053	3.49417	2.43233
"new glue 2"	2.36561	-0.879871	-1.67162	2.29013	3.59299	2.59889
"new glue 2"	2.36561	-0.879871	-1.67162	2.29013	3.59299	2.59889
FBgn0036369	1.30979	-0.671252	-0.870587	3.39314	2.56746	2.13748
"Ejaculatory bulb protein III"	1.44084	-0.835163	-0.868305	2.95961	3.26587	1.5958
FBgn0032066	0.280031	-0.731598	0.231044	3.40605	2.36477	1.8729
FBgn0036880	0.126489	-0.282889	0.0824843	3.69603	3.14509	0.634698
FBgn0036327	0.850886	-1.15453	-0.0714969	3.47386	2.07374	2.04239
FBgn0034335	0.210115	0.00128677	-0.223846	2.46483	2.39543	3.03124
FBgn0031561	1.34255	-0.591431	-0.942877	2.92548	2.48515	2.20305
FBgn0028534	-1.46527	1.09945	1.22905	3.42232	2.06155	1.92386
FBgn0031560	0.407453	-0.519738	-0.0185123	3.12894	2.82713	1.12828
FBgn0030824	0.557077	0.165109	-0.732036	3.25327	2.93908	1.23282
FBgn0038814	1.31321	-0.891907	-0.726608	3.23186	2.46841	1.32283
"Myosin light chain 2"	3.00351	-1.03754	-2.15657	0.429325	4.27438	3.44
FBgn0030244	0.0383871	0.01504	-0.0629623	3.8668	2.3663	0.692982
"Lysozyme E"	0.951551	-0.449903	-0.604383	2.29875	2.81312	2.03825
"Lysozyme E"	0.951551	-0.449903	-0.604383	2.29875	2.81312	2.03825
FBgn0033820	1.22285	-0.437367	-0.937045	1.97435	2.47362	2.83637
FBgn0036144	0.239578	0.285228	-0.483035	4.15037	2.53383	0.303529
FBgn0038675	0.411558	-0.191185	-0.263845	2.74101	1.67579	2.45333
FBgn0034002	-0.898032	1.68128	0.164742	3.06643	2.7673	1.9714
FBgn0032412	0.979178	-0.0076997	-1.02414	2.23373	1.70091	3.18908
FBgn0032412	0.979178	-0.0076997	-1.02414	2.23373	1.70091	3.18908
"Malic enzyme"	1.64859	-1.09364	-0.900727	2.43572	3.1113	0.974641
"Malic enzyme"	1.64859	-1.09364	-0.900727	2.43572	3.1113	0.974641
FBgn0036569	-0.234385	0.181484	0.0899849	2.93912	2.35057	1.28743
FBgn0029766	0.937222	-0.53467	-0.532957	2.17953	2.62571	1.82102
FBgn0034298	-0.0854187	0.117384	-0.0111288	2.35682	2.85921	1.35694
"E(spl) region transcript m1"	1.35908	-0.376764	-1.12448	1.45024	3.05367	2.38701
"betaTrypsin"	1.23625	-0.444245	-0.946602	0.813547	2.91627	3.31052
FBgn0036881	0.303251	-0.498098	0.0699508	2.90835	2.73598	0.579736
FBgn0036882	0.441281	-0.794024	0.118007	3.01943	2.70041	0.49784
FBgn0038148	0.555459	0.0176973	-0.588168	2.36492	2.26331	1.98434
FBgn0035745	0.869141	-0.194071	-0.751734	1.78227	1.66551	3.33572
FBgn0030929	-0.475717	1.13484	-0.124668	2.56767	1.73231	2.73957
FBgn0032413	0.666401	0.134081	-0.81329	2.84667	1.72829	1.87918
FBgn0032413	0.666401	0.134081	-0.81329	2.84667	1.72829	1.87918
FBgn0038860	0.0711553	-0.209549	0.0818397	1.87025	2.05046	2.40112
"la costa"	1.053	-0.405391	-0.771281	3.61134	2.28305	NaN
FBgn0033595	1.14036	-0.315756	-0.937966	2.35368	1.77012	2.15543
FBgn0037690	-0.71804	0.162987	0.695912	2.38741	1.63168	2.06041
FBgn0035326	0.925656	1.8846	-2.17745	3.10647	3.86673	3.81102
"methuselah-like 4"	0.593123	0.435007	-0.961507	2.59458	2.88242	0.748198
FBgn0032069	0.34411	-0.0356084	-0.336721	1.81734	1.48781	2.82064
FBgn0032069	0.34411	-0.0356084	-0.336721	1.81734	1.48781	2.82064
FBgn0039896	0.813242	-0.871614	-0.190729	2.3124	2.04587	1.43669
"Black cells"	1.0519	-0.282574	-0.870184	2.73607	1.15822	1.91027
"iotaTrypsin"	0.420217	0.0998758	-0.521807	1.79837	1.40321	2.88218
FBgn0032068	0.577778	-0.17119	-0.446259	2.52891	1.18251	2.05409
FBgn0032068	0.577778	-0.17119	-0.446259	2.52891	1.18251	2.05409
"gammaTrypsin"	1.99558	-0.0914203	-2.04248	0.237282	3.31476	3.25832
FBgn0036428	0.898095	-0.454443	-0.557592	1.10451	2.18381	2.78807
FBgn0035343	0.331539	0.392969	-0.667178	2.55245	2.297	1.09297
FBgn0038149	0.46939	-0.520996	-0.0789341	2.19535	1.31143	2.17658
"Larval visceral protein H"	-0.226573	-0.0535566	0.257445	1.26188	1.34599	3.38356
FBgn0038361	-0.133639	-0.600252	0.55497	1.87638	2.22569	1.51411
FBgn0034164	0.341723	1.656	-1.33173	2.21422	2.67482	2.56994
"Hemolectin"	1.61477	-0.518036	-1.23996	1.74475	2.32743	1.5324
FBgn0035932	0.765571	-0.0387166	-0.770945	2.16025	1.6877	1.76099
FBgn0034206	0.299557	0.0180589	-0.329061	2.25053	1.04939	2.19084
"Cytochrome P450-4e3"	0.456371	-0.11859	-0.37118	2.709	1.84915	0.642153
FBgn0039353	0.13709	-0.121032	-0.0508494	2.26775	1.27202	1.79236
"Amylase proximal"	0.848829	0.226859	-1.08258	2.08193	3.39306	NaN
FBgn0039447	0.307159	0.146485	-0.441026	2.48199	1.02308	1.72916
FBgn0028513	-0.310075	0.62397	-0.0961781	2.97299	2.21973	-0.0813524
FBgn0031034	0.00269734	0.295284	-0.240366	0.577132	3.92763	0.887755
FBgn0031034	0.00269734	0.295284	-0.240366	0.577132	3.92763	0.887755
FBgn0028945	-0.821255	0.472209	0.629493	1.74768	1.89602	1.4401
FBgn0028532	-0.00843229	0.206561	-0.164015	1.42974	1.42101	2.37886
FBgn0038499	0.900645	-0.429445	-0.579893	0.934662	2.01988	2.29519
FBgn0027493	1.55073	-2.25514	-0.214244	1.79485	2.14376	1.41946
FBgn0038368	1.03268	-1.88019	0.103226	1.37895	2.26766	1.7714
"Sorbitol dehydrogenase 1"	1.23988	-1.05969	-0.534479	1.84628	0.93425	2.15195
FBgn0033541	0.856332	0.923463	-1.53075	2.02372	2.01768	1.83408
FBgn0038662	1.12381	0.0233004	-1.21334	1.31723	2.23175	1.56629
FBgn0017581	0.542635	-0.160881	-0.417721	1.72835	1.72142	1.35953
FBgn0017581	0.542635	-0.160881	-0.417721	1.72835	1.72142	1.35953
"scute"	1.98706	-0.400199	-1.73294	0.992585	2.19521	2.00221
"scute"	1.98706	-0.400199	-1.73294	0.992585	2.19521	2.00221
"scute"	1.98706	-0.400199	-1.73294	0.992585	2.19521	2.00221
FBgn0037190	0.518546	-0.0228728	-0.513802	2.18158	1.75443	0.774377
"Larval visceral protein L"	0.00830698	-0.316709	0.22092	0.755417	0.926087	3.4654
"Male-specific RNA 98Ca"	-0.365662	0.670242	-0.0488843	2.68676	2.04813	-0.0337402
FBgn0028542	1.57406	-0.533788	-1.21149	0.941714	2.02872	2.04632
FBgn0028542	1.57406	-0.533788	-1.21149	0.941714	2.02872	2.04632

## Sheet: Supplemental Table 2a
Relative genome-wide expression levels (log2)
GeneID	WT @ BG	WT @ CG	WT @ wpp	EcRnull @BG	EcRnull @ wpp+	ecdysoneless	ecdysoneless - heat response	ecdysoneles genomic background
FBgn0000008	-0.332698	0.846042	-0.513344	-0.287503	-0.17615	-1.11512	-0.601734	0.0291447
FBgn0000008	-0.332698	0.846042	-0.513344	-0.287503	-0.17615	-1.11512	-0.601734	0.0291447
FBgn0000008	-0.332698	0.846042	-0.513344	-0.287503	-0.17615	-1.11512	-0.601734	0.0291447
FBgn0000011	0.581982	-0.0453006	-0.536681	-0.111281	0.122353	0.0799504	-0.180446	-0.15858
FBgn0000014	-0.91977	0.771344	0.148426	0.376469	0.658456	-0.715599	-0.749813	0.545534
FBgn0000014	-0.91977	0.771344	0.148426	0.376469	0.658456	-0.715599	-0.749813	0.545534
FBgn0000015	0.459473	0.387737	-0.84721	0.445725	0.24904	-0.623449	0.100233	0.389307
FBgn0000015	0.459473	0.387737	-0.84721	0.445725	0.24904	-0.623449	0.100233	0.389307
FBgn0000015	0.459473	0.387737	-0.84721	0.445725	0.24904	-0.623449	0.100233	0.389307
FBgn0000017	0.112167	0.603144	-0.715311	-0.00864818	-0.100669	-0.329282	-0.132308	-0.105623
FBgn0000018	1.13514	-0.0460516	-1.08909	-0.118773	0.544148	0.501649	0.0734057	0.279833
FBgn0000022	-0.395339	-0.181985	0.577325	0.107244	0.0912309	-0.99071	0.0891501	-0.390581
FBgn0000022	-0.395339	-0.181985	0.577325	0.107244	0.0912309	-0.99071	0.0891501	-0.390581
FBgn0000024	-0.632786	-0.179848	0.812634	0.199026	-0.124143	-0.160806	-0.169193	0.00455588
FBgn0000028	0.375591	0.219535	-0.595126	-0.193109	-0.2007	0.114025	0.0913739	0.0267659
FBgn0000032	0.347222	0.182661	-0.529882	-0.335685	-0.155733	-0.369293	-0.327846	-0.269313
FBgn0000036	0.0895558	0.553252	-0.642807	-0.282096	-0.104458	0.0990195	-0.00266136	0.182481
FBgn0000036	0.0895558	0.553252	-0.642807	-0.282096	-0.104458	0.0990195	-0.00266136	0.182481
FBgn0000037	0.508103	-0.545226	0.0371228	-0.0470367	-0.245237	-0.139811	0.206711	-0.526466
FBgn0000038	0.291109	-0.0848211	-0.206288	0.27354	0.309549	-0.146731	0.342228	-0.35055
FBgn0000038	0.291109	-0.0848211	-0.206288	0.27354	0.309549	-0.146731	0.342228	-0.35055
FBgn0000039	0.713607	-0.714099	0.000492735	-0.175721	-0.0607057	-0.233226	-0.0617466	0.014353
FBgn0000039	0.713607	-0.714099	0.000492735	-0.175721	-0.0607057	-0.233226	-0.0617466	0.014353
FBgn0000042	0.679919	-0.473163	-0.206756	0.774113	0.0783123	-0.248259	-0.428712	-0.384278
FBgn0000043	-0.0937028	0.149571	-0.0558686	-0.0200053	-0.0940715	-0.299538	0.0846239	-0.30062
FBgn0000044	2.00216	-0.997204	-1.00496	1.05294	1.42445	0.310844	0.732867	-0.453902
FBgn0000045	1.04524	-0.832671	-0.212567	1.06562	0.830404	0.27463	0.241339	-0.755238
FBgn0000046	1.01021	-0.376978	-0.633231	0.935648	0.651091	0.233065	0.0947276	-0.659712
FBgn0000047	3.37778	-1.51633	-1.86145	1.01538	0.803603	0.167672	0.0154008	-0.54294
FBgn0000052	-0.539619	2.09304	-1.55343	0.00524263	0.119821	0.422253	-0.191568	0.153221
FBgn0000053	-2.51003	3.06074	-0.550711	-0.348592	-0.712148	-1.95387	-1.13574	-0.606318
FBgn0000054	0.515781	-0.461419	-0.0543623	-0.173696	-0.471465	-0.742402	-0.541284	-0.2788
FBgn0000056	0.496064	-0.749416	0.253352	-0.0493803	-0.0596722	0.654792	0.257554	-0.0782066
FBgn0000061	0.0351625	0.150842	-0.186005	0.040834	0.0504332	-0.0579106	-0.0546816	0.291438
FBgn0000064	3.18682	-1.0933	-2.09351	0.57218	1.32272	1.61399	1.73159	-0.327699
FBgn0000064	3.18682	-1.0933	-2.09351	0.57218	1.32272	1.61399	1.73159	-0.327699
FBgn0000071	-2.44615	0.786373	1.65978	0.498544	-0.926658	-3.97369	-3.25987	-0.600065
FBgn0000075	0.419095	-0.280244	-0.138851	0.487761	0.917073	-1.47703	-0.354952	0.877648
FBgn0000076	-0.342375	-0.294453	0.636828	-0.00626706	-0.30458	-0.161267	-0.0455484	-0.317184
FBgn0000077	-0.225052	0.507388	-0.282336	-0.199077	-0.0248692	-0.31319	0.456067	-0.578559
FBgn0000078	1.64104	0.403196	-2.04424	0.893543	3.01387	4.71286	4.11605	-1.29045
FBgn0000079	1.34996	0.26976	-1.61972	0.906662	3.07766	#N/A	4.30785	#N/A
FBgn0000083	1.74812	-0.483587	-1.26454	-0.26405	-0.157646	0.444247	0.327555	0.0878783
FBgn0000092	0.445412	-0.632539	0.187127	-0.0169043	-0.120649	-0.332943	0.342733	-0.341254
FBgn0000093	-0.415891	0.579184	-0.163293	0.986636	1.24505	-0.334622	-0.654068	1.60626
FBgn0000097	-2.28641	0.827697	1.45872	0.527385	-0.282343	-1.03398	-0.936866	-0.354858
FBgn0000099	-0.138641	0.058671	0.0799704	-0.0674745	0.322623	-0.490396	0.246724	-0.818682
FBgn0000100	0.234632	0.303019	-0.537652	-0.0108506	-0.244774	0.532618	0.412197	-0.131167
FBgn0000108	0.20604	-0.148061	-0.057979	0.0745672	-0.298544	-0.117476	-0.146007	-0.159794
FBgn0000109	0.188681	-0.625202	0.43652	-0.224104	-0.217293	0.267541	0.181447	0.148265
FBgn0000114	-1.37852	1.04138	0.337135	0.243598	-0.115495	-0.0284544	0.0592546	-0.140541
FBgn0000115	1.02916	-0.0359314	-0.993232	0.160813	-0.104516	-0.159808	-0.204625	0.125951
FBgn0000116	3.99485	-1.81174	-2.18311	0.381388	1.73118	2.25125	1.65267	-0.311035
FBgn0000117	-0.792209	0.726666	0.0655422	0.537191	0.0141951	-0.221162	-1.19166	0.825881
FBgn0000119	-0.361527	0.0638541	0.297673	0.390269	0.0118613	-0.585881	-0.436785	-0.264101
FBgn0000120	-0.0305048	0.0714431	-0.0409383	0.122457	0.0986081	0.214906	-0.129288	0.666878
FBgn0000121	0.171026	-0.599556	0.42853	0.0339593	0.0162578	0.114436	0.102006	-0.431781
FBgn0000137	0.0678413	0.0305077	-0.098349	-0.175913	-0.748256	-0.372255	-0.00756615	-0.126636
FBgn0000139	-0.769005	0.207901	0.561104	0.508206	0.168954	0.772083	0.245216	0.0855379
FBgn0000139	-0.769005	0.207901	0.561104	0.508206	0.168954	0.772083	0.245216	0.0855379
FBgn0000140	-0.532366	0.593485	-0.0611188	0.261555	0.287535	-0.00817812	-0.333808	-0.0275155
FBgn0000142	0.331713	0.799997	-1.13171	0.100052	0.0970171	0.00380687	0.0515025	-0.219288
FBgn0000146	0.622872	0.399931	-1.0228	0.0153529	0.507848	-0.136233	-0.0498833	0.130372
FBgn0000147	0.493548	-0.180203	-0.313345	0.0574153	0.446277	0.191963	0.00527968	0.094986
FBgn0000150	0.569087	0.117517	-0.686603	-0.233359	-0.502616	-0.187492	0.000825769	0.352081
FBgn0000152	1.90491	-0.892774	-1.01214	-0.152197	0.0188079	-0.521064	-0.28706	-0.203443
FBgn0000153	-3.92503	0.232926	3.69211	-0.17655	-3.44919	-4.19984	-3.05367	-0.756776
FBgn0000157	0.449897	0.651	-1.1009	0.295381	-0.115014	-0.241016	-0.240156	0.198543
FBgn0000157	0.449897	0.651	-1.1009	0.295381	-0.115014	-0.241016	-0.240156	0.198543
FBgn0000158	-0.336607	-0.487936	0.824543	0.216904	-0.28002	0.00189209	0.100277	-0.171783
FBgn0000163	-0.361004	-0.0893594	0.450364	-0.0342235	-0.268964	0.056903	-0.00527004	-0.0159371
FBgn0000165	1.65752	-0.345702	-1.31182	1.29474	0.935311	2.77089	1.80276	-0.19189
FBgn0000173	-1.68415	0.55103	1.13312	-0.278516	-1.1641	-0.601076	-0.616973	-0.386568
FBgn0000179	0.549754	-0.00927312	-0.54048	-0.263857	-0.00047566	-0.0481657	0.112854	0.0499441
FBgn0000180	0.4202	0.00138466	-0.421585	0.00939098	0.172903	-0.683806	-0.239871	0.251416
FBgn0000181	0.803139	-0.229373	-0.573766	-0.261361	-0.196573	0.175407	0.250573	0.343305
FBgn0000181	0.803139	-0.229373	-0.573766	-0.261361	-0.196573	0.175407	0.250573	0.343305
FBgn0000182	0.901685	-0.17968	-0.722005	-0.126738	0.726478	0.130293	-0.310597	0.305254
FBgn0000183	-3.29471	0.908668	2.38604	0.265713	-0.353295	-0.290666	-0.164648	0.159654
FBgn0000183	-3.29471	0.908668	2.38604	0.265713	-0.353295	-0.290666	-0.164648	0.159654
FBgn0000206	0.171224	-0.338323	0.167098	0.0746451	-0.0631357	-0.0916233	0.156709	-0.0640905
FBgn0000210	-1.01093	0.959203	0.0517246	0.147593	-0.726103	-1.82155	-0.883609	0.403915
FBgn0000210	-1.01093	0.959203	0.0517246	0.147593	-0.726103	-1.82155	-0.883609	0.403915
FBgn0000210	-1.01093	0.959203	0.0517246	0.147593	-0.726103	-1.82155	-0.883609	0.403915
FBgn0000212	0.298223	-0.432334	0.134112	0.0330038	-0.331395	-0.368471	-0.351341	-0.0117655
FBgn0000212	0.298223	-0.432334	0.134112	0.0330038	-0.331395	-0.368471	-0.351341	-0.0117655
FBgn0000216	0.300821	0.145461	-0.446282	0.194744	0.143134	-0.468178	-0.607648	-0.0559432
FBgn0000221	0.127485	0.21562	-0.343106	-0.195062	-0.147912	0.0427132	0.176525	0.0826616
FBgn0000227	0.0810989	-0.65133	0.570231	-0.070953	0.0476684	-0.174525	-0.157747	-0.299957
FBgn0000228	0.0769427	-0.523957	0.447014	-0.00583611	0.0212606	-0.23675	-0.0878896	0.0700926
FBgn0000229	-1.46102	0.591661	0.869361	0.0709639	-0.438921	-0.406565	-0.217778	-0.362252
FBgn0000233	0.894237	-0.379014	-0.515223	-0.163068	0.170525	-0.025161	0.0477055	0.244624
FBgn0000241	-0.229811	0.269796	-0.0399845	-0.0944226	-0.260343	-0.503296	-0.433592	-0.00711395
FBgn0000242	0.0198908	-0.117697	0.0978064	-0.0498995	0.0529475	-0.0512369	0.0514809	-0.265384
FBgn0000250	-2.22279	0.821303	1.40149	0.233038	-0.173246	-0.916589	-1.00399	-0.699928
FBgn0000250	-2.22279	0.821303	1.40149	0.233038	-0.173246	-0.916589	-1.00399	-0.699928
FBgn0000251	0.142891	0.456512	-0.599402	0.0300151	0.260201	1.06441	0.253334	0.428903
FBgn0000253	-0.340259	-0.205174	0.545433	0.360724	0.137502	-0.927153	-0.806865	-0.285165
FBgn0000253	-0.340259	-0.205174	0.545433	0.360724	0.137502	-0.927153	-0.806865	-0.285165
FBgn0000256	0.287153	-0.441587	0.154434	0.205425	0.206405	0.605639	-0.115088	-0.0487958
FBgn0000257	0.377562	-0.138809	-0.238753	-0.114894	-0.0833851	0.6042	0.207319	0.326104
FBgn0000259	-0.594857	0.308765	0.286092	-0.264892	-0.36345	-0.31062	0.0253168	-0.525502
FBgn0000261	-2.19827	0.771789	1.42648	0.566392	-0.484483	-0.34187	-0.466639	-1.09196
FBgn0000261	-2.19827	0.771789	1.42648	0.566392	-0.484483	-0.34187	-0.466639	-1.09196
FBgn0000273	-0.46474	-0.245315	0.710054	0.266822	-0.39501	-0.00739434	-0.0490271	0.477258
FBgn0000274	-0.387919	0.372428	0.0154908	0.20021	0.12908	-0.312246	0.0120666	0.170761
FBgn0000275	1.54842	-0.853566	-0.694858	0.0665643	0.267166	0.092375	0.179367	0.121261
FBgn0000275	1.54842	-0.853566	-0.694858	0.0665643	0.267166	0.092375	0.179367	0.121261
FBgn0000283	-2.03941	0.31365	1.72576	0.230338	-0.335853	-0.823939	-0.453774	-0.052893
FBgn0000286	-0.321675	0.5035	-0.181825	0.113629	0.0441499	0.212763	-0.108631	0.678168
FBgn0000287	-0.925976	-0.00570966	0.931686	0.299716	-0.14809	-0.177623	0.142254	-0.259771
FBgn0000289	-1.87329	0.485621	1.38767	0.220891	-0.390859	-0.247779	0.227171	-0.319415
FBgn0000299	0.722144	-0.270571	-0.451573	0.569993	0.571845	2.08747	1.54252	0.426756
FBgn0000303	0.561715	-0.334343	-0.227372	0.094794	0.0544039	0.142446	0.291697	-0.0244682
FBgn0000303	0.561715	-0.334343	-0.227372	0.094794	0.0544039	0.142446	0.291697	-0.0244682
FBgn0000307	-2.93441	0.198787	2.73562	0.192127	-0.826714	-0.652847	-0.16969	-0.157847
FBgn0000308	-0.575673	0.24087	0.334803	-0.231003	-0.372689	-0.777126	-0.886333	-0.164718
FBgn0000313	0.618334	0.562791	-1.18112	-0.130607	0.11581	-0.19144	0.195239	-0.640646
FBgn0000316	-0.36738	0.49139	-0.12401	-0.166471	-0.274282	-0.296965	0.113459	-0.294817
FBgn0000317	-1.04834	0.410394	0.637945	0.247532	-0.441431	-0.456937	-0.377912	0.0568902
FBgn0000319	-3.1654	0.650674	2.51472	-0.0146817	-0.233436	-0.707845	-1.3263	-0.74512
FBgn0000320	0.310917	-0.0749517	-0.235965	-0.0571489	-0.0733786	-0.043726	-0.339101	0.670366
FBgn0000326	0.772601	-0.629539	-0.143062	-0.248689	-0.26043	0.110674	0.330275	0.0159584
FBgn0000330	-0.408576	0.574519	-0.165942	-0.141113	-0.291941	-0.167221	-0.190751	-0.0819847
FBgn0000330	-0.408576	0.574519	-0.165942	-0.141113	-0.291941	-0.167221	-0.190751	-0.0819847
FBgn0000337	0.0458337	0.244512	-0.290345	-0.103967	0.0194631	0.272632	0.122312	-0.305295
FBgn0000339	-1.1244	1.1173	0.00709831	-0.0389809	-0.349775	-0.187091	-0.385826	-0.586171
FBgn0000340	-1.50042	0.514495	0.985924	0.127776	-0.00418026	-0.262955	-0.623581	0.903094
FBgn0000346	0.579361	-0.112414	-0.466947	-0.0290795	0.551693	-0.164538	-0.399851	-0.230524
FBgn0000352	0.694084	-0.492751	-0.201333	-0.0317502	-0.27813	-0.245726	-0.379023	0.314606
FBgn0000355	0.535032	0.415873	-0.950906	0.0244573	-0.191604	0.514732	2.68436	0.131625
FBgn0000355	0.535032	0.415873	-0.950906	0.0244573	-0.191604	0.514732	2.68436	0.131625
FBgn0000356	0.214475	-0.163888	-0.0505875	-0.20373	0.0793594	0.427016	1.3694	-0.106997
FBgn0000357	0.411733	-0.214695	-0.197038	-0.121834	-0.0667494	0.107676	0.253644	-0.0553322
FBgn0000358	0.121154	-0.616468	0.495314	-0.0469234	-0.197769	0.274741	-0.120226	-0.359899
FBgn0000359	0.379695	0.190188	-0.569883	-0.130058	-0.0851774	-0.0424743	0.304704	-0.344139
FBgn0000360	0.34583	-0.276207	-0.0696225	-0.00309662	-0.0768702	-0.227166	0.126349	-0.388212
FBgn0000363	0.330105	-0.500737	0.170632	-0.107131	-0.0934714	0.571409	0.209749	0.271711
FBgn0000368	-0.615052	0.310544	0.304508	0.614799	0.0785655	-0.729154	-0.759967	-0.00319305
FBgn0000370	2.07949	-1.224	-0.855487	-0.429602	0.561492	-0.380928	-0.882553	-0.438244
FBgn0000370	2.07949	-1.224	-0.855487	-0.429602	0.561492	-0.380928	-0.882553	-0.438244
FBgn0000376	0.00221658	0.312611	-0.314827	-0.0191672	-0.0098105	-0.379619	0.774575	-1.46162
FBgn0000382	0.447725	-1.11304	0.665315	-0.170362	-0.253722	-0.414857	0.0506715	0.0325782
FBgn0000382	0.447725	-1.11304	0.665315	-0.170362	-0.253722	-0.414857	0.0506715	0.0325782
FBgn0000384	-1.68813	0.691376	0.996752	0.0199482	-0.589644	-0.252913	-0.256236	-0.15897
FBgn0000392	-0.116964	0.509946	-0.392983	0.464439	1.11523	0.025404	-0.53781	-0.176037
FBgn0000395	0.485276	0.0777938	-0.56307	-0.189189	0.297547	-0.128263	-0.224608	0.267933
FBgn0000404	-0.700218	0.300424	0.399794	-0.101093	-0.309589	-0.760604	-0.814103	-0.441993
FBgn0000404	-0.700218	0.300424	0.399794	-0.101093	-0.309589	-0.760604	-0.814103	-0.441993
FBgn0000405	0.271375	0.228692	-0.500067	0.027845	0.0354165	-0.377888	-0.525973	0.185778
FBgn0000406	1.70252	-0.935602	-0.766917	0.786741	0.519926	2.04315	1.76152	0.298609
FBgn0000408	0.0418634	0.35215	-0.394013	0.450188	0.919521	-0.0547205	-0.162469	1.34128
FBgn0000409	2.77799	-2.31118	-0.466812	-0.200183	-0.111165	1.56151	0.671134	0.2451
FBgn0000411	0.0592958	0.285184	-0.34448	-0.0387426	0.186361	-0.247427	-0.415659	-0.0946502
FBgn0000412	-0.414854	0.165361	0.249493	0.0958682	-0.0971278	-0.552047	-1.21456	0.102573
FBgn0000413	-1.29723	-0.194927	1.49216	0.233034	-0.364304	-0.27731	-0.588968	0.156009
FBgn0000414	0.408475	-0.786909	0.378434	-0.121946	-0.126421	-0.0822891	-0.178212	-0.509411
FBgn0000416	-1.3299	0.334784	0.995112	-0.582797	-0.731161	-2.26993	-1.7412	-0.717958
FBgn0000422	-1.89857	2.51128	-0.612709	0.0811405	-0.415887	-1.60559	-1.17196	-1.75956
FBgn0000422	-1.89857	2.51128	-0.612709	0.0811405	-0.415887	-1.60559	-1.17196	-1.75956
FBgn0000425	-0.595813	0.763205	-0.167392	-0.266647	-0.394906	-0.3149	0.157754	-1.04044
FBgn0000426	0.0548678	0.306082	-0.36095	-0.300976	-0.594745	-0.274623	-0.0827286	-0.20805
FBgn0000439	1.2746	0.245996	-1.52059	-0.155321	0.172788	-0.107088	-0.0227649	0.0833224
FBgn0000442	0.518681	-0.142064	-0.376617	-0.139987	0.0127606	0.738342	0.182059	0.00716032
FBgn0000447	0.399823	-0.379076	-0.0207462	-0.0847517	0.160454	0.725143	0.0923674	0.66617
FBgn0000448	-1.35082	0.116638	1.23418	-5.95762e-05	-0.563862	-1.9901	-1.04902	-0.687221
FBgn0000449	0.472812	-1.14863	0.675818	-0.129934	-0.0370014	-0.132478	0.0918086	-0.122018
FBgn0000451	-0.0546095	-0.206535	0.261144	0.3698	0.219069	-0.647967	-0.184936	1.25816
FBgn0000459	0.284029	-0.144732	-0.139298	-0.115613	0.334658	-0.265833	0.0328228	-0.266533
FBgn0000462	0.842499	-0.883949	0.0414502	0.399967	0.776289	-0.498348	0.145068	0.696946
FBgn0000462	0.842499	-0.883949	0.0414502	0.399967	0.776289	-0.498348	0.145068	0.696946
FBgn0000462	0.842499	-0.883949	0.0414502	0.399967	0.776289	-0.498348	0.145068	0.696946
FBgn0000462	0.842499	-0.883949	0.0414502	0.399967	0.776289	-0.498348	0.145068	0.696946
FBgn0000464	-0.279378	0.018161	0.261217	0.011395	0.0871441	-0.119175	0.0549721	0.133934
FBgn0000472	0.116098	-0.19489	0.0787919	-0.0470013	0.222775	-0.26013	0.222638	-1.45979
FBgn0000473	0.550732	-0.142942	-0.407789	-0.0904336	-0.216346	1.56892	0.777259	-0.745442
FBgn0000479	-0.0787682	-0.531888	0.610657	-0.346386	-0.0911501	-0.222319	0.220437	0.0452421
FBgn0000479	-0.0787682	-0.531888	0.610657	-0.346386	-0.0911501	-0.222319	0.220437	0.0452421
FBgn0000480	-3.39221	0.546747	2.84547	-0.403235	-1.36496	-1.39128	-0.544541	-0.64089
FBgn0000482	-0.0815259	-0.328859	0.410385	-0.257584	-0.816588	-0.0841857	0.0273932	-0.0872363
FBgn0000486	-4.30897	2.59895	1.71002	-0.572817	-0.724119	-1.65963	-1.75596	-0.405259
FBgn0000487	-0.0337603	0.463397	-0.429637	-0.737529	-0.247159	1.27707	1.03125	0.0750944
FBgn0000489	0.244043	0.0494291	-0.293472	0.0627369	0.271406	-0.289249	-0.348614	0.0297206
FBgn0000490	0.617037	0.0814379	-0.698475	-0.141456	0.247859	#N/A	#N/A	#N/A
FBgn0000497	-0.939719	-0.699126	1.63885	0.09389	-0.0900701	-0.315565	-0.0644769	-0.331287
FBgn0000499	-0.391146	0.357955	0.0331913	0.17603	0.135263	0.204987	-0.159287	0.385127
FBgn0000500	1.0298	-0.399222	-0.630573	-0.000104909	0.38048	0.353494	0.169618	-0.321305
FBgn0000504	1.79826	1.98438	-3.78264	0.0204474	0.259634	0.268231	-0.0405653	0.458896
FBgn0000520	0.323478	0.193845	-0.517324	-0.00078078	0.379379	-0.239647	0.369101	-0.333352
FBgn0000527	-5.59266	1.15499	4.43767	0.234346	-4.63369	-4.25425	-2.34114	0.194565
FBgn0000529	-0.0860493	0.842892	-0.756843	-0.00182594	-0.180928	-0.169555	-0.0129917	-0.276173
FBgn0000533	0.429464	-0.586653	0.157189	-0.0348395	-0.0953011	0.438121	0.316995	0.136489
FBgn0000535	0.864012	-0.814378	-0.0496343	0.00171867	0.266157	0.320704	0.0930611	-0.0364684
FBgn0000536	-0.576154	-0.169453	0.745607	0.242672	0.511079	-1.0076	-0.999728	-0.583006
FBgn0000536	-0.576154	-0.169453	0.745607	0.242672	0.511079	-1.0076	-0.999728	-0.583006
FBgn0000546	0.390395	-0.0557411	-0.334654	0.332453	0.479253	0.0476103	-0.0661881	0.174331
FBgn0000547	-1.84865	-0.0870111	1.93566	0.643473	-0.466656	-0.859283	-0.784799	0.208828
FBgn0000547	-1.84865	-0.0870111	1.93566	0.643473	-0.466656	-0.859283	-0.784799	0.208828
FBgn0000547	-1.84865	-0.0870111	1.93566	0.643473	-0.466656	-0.859283	-0.784799	0.208828
FBgn0000551	0.0405837	-0.295442	0.254858	0.478198	0.775022	-1.36519	0.318606	1.79214
FBgn0000551	0.0405837	-0.295442	0.254858	0.478198	0.775022	-1.36519	0.318606	1.79214
FBgn0000552	-0.0665381	-0.107172	0.17371	0.240125	0.565657	-2.27733	0.0202648	2.05114
FBgn0000556	0.62237	0.240583	-0.862953	0.354515	0.843948	-0.733003	-0.538374	-0.596036
FBgn0000557	-0.13095	0.619588	-0.488638	0.390017	0.181642	0.114347	-0.288213	-0.656192
FBgn0000559	0.0271689	-0.345662	0.318493	0.316056	-0.247988	-0.143857	-0.0393062	-0.627211
FBgn0000560	0.901777	-1.10683	0.205055	-0.110812	-0.308322	-0.0130867	0.0484804	-0.146966
FBgn0000562	-0.422307	-0.868376	1.29068	0.129455	-0.254342	-0.0842223	-0.0177346	-0.19399
FBgn0000564	-0.662755	0.19397	0.468785	-0.123271	-0.15585	-0.0100002	0.0231687	-0.31596
FBgn0000565	0.784596	0.12266	-0.907256	-0.838654	-1.53431	-0.212797	-0.723951	-0.976332
FBgn0000565	0.784596	0.12266	-0.907256	-0.838654	-1.53431	-0.212797	-0.723951	-0.976332
FBgn0000565	0.784596	0.12266	-0.907256	-0.838654	-1.53431	-0.212797	-0.723951	-0.976332
FBgn0000566	2.50997	0.220358	-2.73033	-0.106482	0.255225	0.641852	0.29337	0.0855842
FBgn0000567	-1.03225	3.26731	-2.23506	-0.277259	-0.0105953	-0.349734	-0.360468	-0.157567
FBgn0000568	-1.7083	1.08041	0.627885	0.0226076	-0.12186	-0.125437	-0.670811	0.608742
FBgn0000570	-1.47261	0.212425	1.26018	0.142153	-0.501098	-0.28835	0.0343669	0.210361
FBgn0000575	-1.48278	0.0241428	1.45864	-0.019154	-0.110378	-1.50369	-1.14079	-0.231416
FBgn0000576	-0.732952	-0.694508	1.42746	0.569292	0.0772385	-0.313251	-0.514669	0.552251
FBgn0000577	0.614422	0.256481	-0.870903	-0.0665855	0.414033	-0.165908	-0.316356	0.514301
FBgn0000578	0.0581893	-0.339531	0.281342	-0.218898	-0.362815	-0.138464	-0.454936	0.597253
FBgn0000579	4.07364	-2.53443	-1.53921	0.16234	0.754824	0.412017	0.586069	0.496716
FBgn0000581	-0.0260412	-0.450347	0.476388	0.0905497	-0.0331167	-0.301978	-0.329393	0.119165
FBgn0000588	0.532937	-0.517299	-0.0156379	-0.0050411	-0.179694	0.0152006	-0.108628	0.195148
FBgn0000591	0.29858	-0.1597	-0.138881	0.142425	-0.333817	-0.520364	0.310823	-0.396037
FBgn0000591	0.29858	-0.1597	-0.138881	0.142425	-0.333817	-0.520364	0.310823	-0.396037
FBgn0000592	0.762148	-0.476242	-0.285906	0.123457	0.150803	1.68004	0.836156	0.194286
FBgn0000594	-0.703867	2.15962	-1.45576	-0.910343	-1.55757	-1.01256	-0.619795	-0.352164
FBgn0000606	0.432577	0.40939	-0.841966	-0.23933	-0.0468324	0.125358	0.245678	0.0575802
FBgn0000611	-0.982391	0.223872	0.758518	-0.136989	-0.609121	-0.602538	0.157639	-0.0397117
FBgn0000611	-0.982391	0.223872	0.758518	-0.136989	-0.609121	-0.602538	0.157639	-0.0397117
FBgn0000615	0.00880663	0.540957	-0.549764	0.670752	1.76797	-0.0704689	-0.865248	1.1027
FBgn0000617	-0.323394	0.229519	0.0938754	-0.100351	-0.262943	0.276071	-0.0909946	0.483012
FBgn0000618	2.07644	-0.385745	-1.69069	-0.437442	-0.279594	0.27763	0.429513	-0.148842
FBgn0000629	-0.707579	0.380098	0.327481	-0.0574901	-0.320547	-0.0530154	-0.0732288	-0.157697
FBgn0000630	-0.232877	0.433822	-0.200944	0.0575584	0.1657	-0.24831	0.149256	-0.134103
FBgn0000630	-0.232877	0.433822	-0.200944	0.0575584	0.1657	-0.24831	0.149256	-0.134103
FBgn0000633	0.231787	-0.0927909	-0.138996	-0.136982	-0.128016	-0.211654	-0.00314669	-0.305296
FBgn0000634	-1.15357	0.808272	0.345302	0.358616	-0.114326	-0.800211	-0.664819	-0.49651
FBgn0000635	-1.71124	0.214174	1.49707	0.732503	0.336784	-0.893343	-0.522052	-0.255485
FBgn0000636	0.117552	-0.578539	0.460988	0.277131	0.136724	-0.750301	-0.701268	0.298993
FBgn0000639	-0.549721	1.10544	-0.555717	-2.6218	-2.12493	-6.60205	-4.53581	-0.57424
FBgn0000640	0.234874	0.556548	-0.791422	-0.211851	-0.947293	-1.9524	0.366164	-1.41
FBgn0000658	0.481775	0.637001	-1.11878	-0.197697	0.281725	-0.164714	0.0230236	-0.334593
FBgn0000659	-0.240346	0.00808881	0.232257	0.103825	0.0801069	-0.237819	-0.543626	0.99931
FBgn0000662	-0.68359	0.116672	0.566918	-0.0640448	-0.323752	-0.820093	-0.754814	0.324648
FBgn0000667	3.06343	-1.67723	-1.38621	0.50747	0.718378	1.32238	1.01811	0.0487227
FBgn0000667	3.06343	-1.67723	-1.38621	0.50747	0.718378	1.32238	1.01811	0.0487227
FBgn0000709	0.458872	-0.325023	-0.133849	-0.0988182	0.436275	-0.0300015	-0.222296	0.384309
FBgn0000711	-1.35864	0.104238	1.2544	0.206521	-0.57583	#N/A	0.268709	#N/A
FBgn0000715	-0.0147329	-0.49789	0.512623	-0.0774524	-0.425288	0.336242	0.420949	-0.290833
FBgn0000719	1.14543	-0.118601	-1.02683	0.108133	0.665688	-0.763062	-0.638276	-0.0390748
FBgn0000721	0.286978	0.259598	-0.546576	-0.133246	0.0439284	0.346898	-0.194575	0.0788822
FBgn0000723	-0.83738	0.279581	0.557799	0.539865	0.249739	-0.456112	-0.154104	0.0222149
FBgn0000723	-0.83738	0.279581	0.557799	0.539865	0.249739	-0.456112	-0.154104	0.0222149
FBgn0000808	0.220704	0.102285	-0.322989	-0.0454959	0.355989	-0.224562	0.192915	-0.332105
FBgn0000810	0.0516452	-0.31174	0.260095	0.0123809	-0.253243	-0.041403	0.0177931	-0.152053
FBgn0000826	1.27336	-0.738063	-0.535294	-0.256012	-0.127198	-0.285172	-0.028478	-0.446919
FBgn0000927	0.260966	-0.691219	0.430253	-0.178504	-0.27983	-0.231695	0.241342	-0.221956
FBgn0000927	0.260966	-0.691219	0.430253	-0.178504	-0.27983	-0.231695	0.241342	-0.221956
FBgn0000928	-0.213972	-0.00365579	0.217628	-0.25805	-0.23176	-0.323789	0.142777	-0.340099
FBgn0000986	-1.00557	0.57694	0.428626	0.711217	0.184544	-0.249635	-0.30253	-0.116952
FBgn0000996	-0.47588	0.532352	-0.0564713	-0.0919538	-0.0571679	-0.297373	-0.0633455	-0.216508
FBgn0001075	-0.293879	-0.105001	0.39888	0.181895	0.10059	-0.342612	-0.567834	-0.0662667
FBgn0001077	0.65662	-0.130897	-0.525723	0.00292761	-0.17814	0.149179	-0.00537192	-0.0666429
FBgn0001078	-0.938172	-0.483274	1.42145	0.195008	-0.25776	-0.429973	0.420172	0.299629
FBgn0001078	-0.938172	-0.483274	1.42145	0.195008	-0.25776	-0.429973	0.420172	0.299629
FBgn0001079	-0.506267	0.168414	0.337852	0.0345717	0.0903674	-0.0370614	-0.253501	-0.155477
FBgn0001083	0.755304	-0.633089	-0.122214	0.161776	0.131669	-0.318725	-0.0979474	0.504823
FBgn0001084	-1.68843	0.130887	1.55754	0.171608	-0.14091	-0.368512	0.0238657	0.225106
FBgn0001085	-2.12876	0.599895	1.52886	0.52303	0.0629704	-0.610837	-0.436201	-0.0133176
FBgn0001085	-2.12876	0.599895	1.52886	0.52303	0.0629704	-0.610837	-0.436201	-0.0133176
FBgn0001086	0.76154	-0.0728903	-0.688649	0.0141206	-0.303433	-0.143811	-0.531221	0.190426
FBgn0001087	-0.652248	-0.000303734	0.652551	-0.0671547	-0.215533	0.0515719	-0.129889	-0.667565
FBgn0001087	-0.652248	-0.000303734	0.652551	-0.0671547	-0.215533	0.0515719	-0.129889	-0.667565
FBgn0001090	0.228723	-0.420304	0.191581	0.0279283	0.133835	-0.222353	-0.621117	0.383597
FBgn0001091	2.86734	-1.19261	-1.67473	-0.636421	0.239748	0.613709	0.374098	0.377032
FBgn0001092	3.43543	-1.94344	-1.49199	-0.47851	0.418293	0.782692	1.02331	0.0356304
FBgn0001098	1.77639	-1.0467	-0.729691	0.214199	0.230571	2.13494	1.62935	0.12013
FBgn0001099	-0.589764	0.683048	-0.0932844	0.301442	0.345524	-0.0376444	-0.15651	-0.633284
FBgn0001104	-1.7696	0.574005	1.19559	-0.0536634	-0.196176	-0.767404	-0.99109	-0.0425225
FBgn0001105	-1.83614	0.337207	1.49893	0.461712	-0.139188	-0.719561	-0.605239	-0.43623
FBgn0001108	0.577626	-0.27576	-0.301866	0.122531	0.109027	0.031524	-0.211993	-0.172102
FBgn0001108	0.577626	-0.27576	-0.301866	0.122531	0.109027	0.031524	-0.211993	-0.172102
FBgn0001112	-0.970449	3.342	-2.37155	0.133875	0.458652	0.203537	-0.0812989	-0.10184
FBgn0001114	-0.48396	0.405049	0.0789106	0.0611689	0.0177304	-0.00912177	0.0195639	-0.586934
FBgn0001122	-1.00359	-0.308602	1.31219	0.13659	-0.36601	-0.365595	-0.26074	-0.842615
FBgn0001122	-1.00359	-0.308602	1.31219	0.13659	-0.36601	-0.365595	-0.26074	-0.842615
FBgn0001123	-0.00924504	0.144082	-0.134836	-0.167377	-0.141024	-0.733517	-0.53584	-0.222435
FBgn0001128	2.13977	-1.03902	-1.10075	0.460751	0.819858	1.42995	1.08678	-0.181274
FBgn0001133	0.897635	-0.738159	-0.159476	-0.18876	-0.331424	0.192978	0.127896	0.037857
FBgn0001134	0.740464	0.370754	-1.11122	-0.168818	0.0349646	0.144475	-0.0683516	0.0198199
FBgn0001137	1.8937	-0.76573	-1.12797	-0.152141	0.114403	0.269563	0.14366	-0.0620802
FBgn0001138	0.0911466	-0.14865	0.0575033	-0.0159515	-0.0299264	0.154708	0.161489	-0.36613
FBgn0001139	-1.04155	-0.296655	1.33821	0.377186	-0.318341	-0.234097	-0.540722	0.347593
FBgn0001142	-5.10884	4.29263	0.816212	-0.566475	-1.95619	-2.22931	-1.78171	0.158342
FBgn0001145	-0.819054	1.94599	-1.12693	-0.438116	-0.892768	-1.08205	-0.587493	-0.808511
FBgn0001147	0.228889	-0.85924	0.630352	-0.157908	-0.400896	-0.0763435	0.191996	-0.21517
FBgn0001148	0.0749386	-0.556283	0.481345	-0.00933867	-0.21683	-0.364274	0.0797262	0.0761667
FBgn0001149	1.38549	-1.43025	0.0447587	-0.00671162	0.448453	-0.124278	0.0811387	0.0266387
FBgn0001150	-0.512343	-0.651903	1.16425	0.268806	-0.179728	-0.182407	0.412316	-0.252275
FBgn0001168	0.944489	-1.47542	0.530931	0.119607	-0.138284	-0.370949	0.176219	0.272968
FBgn0001168	0.944489	-1.47542	0.530931	0.119607	-0.138284	-0.370949	0.176219	0.272968
FBgn0001168	0.944489	-1.47542	0.530931	0.119607	-0.138284	-0.370949	0.176219	0.272968
FBgn0001168	0.944489	-1.47542	0.530931	0.119607	-0.138284	-0.370949	0.176219	0.272968
FBgn0001170	-0.610118	-0.255097	0.865216	0.243926	-0.120125	-0.408934	-0.115495	-0.0716168
FBgn0001179	-0.243082	-0.35973	0.602812	-0.165804	-0.493658	-0.0302379	-0.228662	-0.0806034
FBgn0001180	0.159935	0.0682658	-0.2282	-0.0121062	0.0340509	0.062721	0.064828	-0.119294
FBgn0001185	-0.865559	-0.267179	1.13274	0.214936	-0.144993	-0.178277	0.0130246	0.268878
FBgn0001185	-0.865559	-0.267179	1.13274	0.214936	-0.144993	-0.178277	0.0130246	0.268878
FBgn0001186	-0.961249	-0.683261	1.64451	0.669613	0.48601	0.440526	0.437316	0.00692801
FBgn0001187	-0.190367	0.115701	0.0746665	0.35283	0.151161	1.72389	1.02197	-0.399284
FBgn0001197	0.210234	-0.678732	0.468499	-0.17213	-0.482314	-0.591228	-0.721414	0.162882
FBgn0001202	-2.5188	0.119903	2.3989	-0.192494	-0.257904	-0.467514	0.186252	-0.507272
FBgn0001202	-2.5188	0.119903	2.3989	-0.192494	-0.257904	-0.467514	0.186252	-0.507272
FBgn0001204	0.487737	-0.642492	0.154756	-0.148673	-0.220418	0.256135	0.172145	-0.250824
FBgn0001205	-0.219905	-0.188406	0.408312	0.643108	0.65828	0.0725309	-0.186377	0.771682
FBgn0001208	5.50664	0.330372	-5.83701	0.374164	1.78373	1.46053	1.07545	-0.173609
FBgn0001215	-1.07803	1.13952	-0.0614883	0.287879	0.365059	0.239464	-0.528663	0.64544
FBgn0001215	-1.07803	1.13952	-0.0614883	0.287879	0.365059	0.239464	-0.528663	0.64544
FBgn0001215	-1.07803	1.13952	-0.0614883	0.287879	0.365059	0.239464	-0.528663	0.64544
FBgn0001215	-1.07803	1.13952	-0.0614883	0.287879	0.365059	0.239464	-0.528663	0.64544
FBgn0001216	-0.144945	-0.0229152	0.167861	0.158114	-0.0441213	0.0975115	-0.297295	-0.485111
FBgn0001217	-0.597097	0.42551	0.171587	0.655841	0.527154	0.193389	-0.29761	0.568061
FBgn0001218	-1.79884	0.306122	1.49272	-0.720127	-0.569167	-0.620296	-1.60667	0.132343
FBgn0001218	-1.79884	0.306122	1.49272	-0.720127	-0.569167	-0.620296	-1.60667	0.132343
FBgn0001219	0.080098	0.217265	-0.297363	0.149607	0.534307	1.55189	0.352538	0.299123
FBgn0001220	0.323446	0.180913	-0.504359	-0.0604457	0.248766	1.15803	0.288933	0.226087
FBgn0001222	-1.44414	0.428507	1.01563	0.15229	-0.18745	-0.104392	-0.201415	-0.0374093
FBgn0001223	-2.89132	1.15267	1.73865	0.107009	0.217473	0.818307	-1.16413	-0.00386565
FBgn0001224	-3.34436	1.68481	1.65954	-0.717705	-2.25215	-3.27676	-3.1348	-0.489654
FBgn0001224	-3.34436	1.68481	1.65954	-0.717705	-2.25215	-3.27676	-3.1348	-0.489654
FBgn0001225	-4.35051	2.15189	2.19862	0.158909	-0.843416	-1.54642	-2.54023	-0.474503
FBgn0001225	-4.35051	2.15189	2.19862	0.158909	-0.843416	-1.54642	-2.54023	-0.474503
FBgn0001226	-3.7769	1.79946	1.97744	-1.01137	-2.17146	-3.74621	-3.37048	-0.917468
FBgn0001226	-3.7769	1.79946	1.97744	-1.01137	-2.17146	-3.74621	-3.37048	-0.917468
FBgn0001227	-3.14565	-0.382856	3.52851	0.403089	-1.02926	-2.70031	-1.85199	0.0488415
FBgn0001228	-1.34203	0.123861	1.21817	0.0443612	-0.514477	-0.987243	-0.730265	-0.0250448
FBgn0001229	-6.06537	1.3983	4.66707	-0.253942	-3.11864	-3.38022	-2.07258	-0.428062
FBgn0001230	-1.75887	1.13986	0.619012	0.318521	0.772099	0.507324	-1.46555	0.0522293
FBgn0001233	0.376786	-0.220113	-0.156674	-0.841237	0.641845	-1.38711	-3.32069	-0.118839
FBgn0001247	-1.03903	0.0895874	0.949442	0.0969629	-0.20357	-0.258984	-0.010685	-0.523478
FBgn0001250	1.28223	-0.530062	-0.752167	-0.0976953	0.115817	0.488048	0.363634	-0.166633
FBgn0001253	-1.8495	0.637573	1.21193	-0.0817863	-0.69121	-1.44543	-0.277003	0.2932
FBgn0001254	-3.72164	1.78408	1.93756	0.839025	-1.0929	-6.02717	-3.55334	-0.0940822
FBgn0001255	-3.58101	0.232464	3.34855	0.466052	-1.21037	-3.90438	-2.87357	-0.0616215
FBgn0001256	-0.230698	0.0442428	0.186455	0.229589	-0.0343937	-0.132114	-0.04779	-1.44679
FBgn0001257	0.816113	0.634178	-1.45029	0.0152815	0.589997	-0.0844774	-0.21916	-0.494973
FBgn0001258	2.41268	-0.84577	-1.56691	-0.0978601	0.818475	0.737955	0.596101	0.550568
FBgn0001263	-0.0111591	0.188375	-0.177216	-0.0618184	-0.142076	-0.363947	0.0825309	-0.296781
FBgn0001269	-0.66812	0.652756	0.0153639	-0.0129716	0.150595	0.0482755	-0.0762024	0.48568
FBgn0001280	0.460391	-0.2616	-0.198791	-0.238505	-0.206731	0.206999	0.134871	0.370414
FBgn0001281	-0.0615978	0.28812	-0.226522	0.437776	1.02761	-0.0129533	0.0540619	0.951008
FBgn0001291	-1.61014	0.359015	1.25113	0.0312746	-0.133494	-0.00485449	-0.426459	-0.721112
FBgn0001297	-0.148406	0.417824	-0.269418	-0.0653879	0.0347199	0.513735	0.167298	0.119044
FBgn0001301	0.413269	-0.588182	0.174913	-0.06464	0.0748788	0.22452	0.0926909	0.239497
FBgn0001308	-0.117156	0.322997	-0.205841	-0.109016	0.325595	-0.205167	-0.091374	0.193356
FBgn0001309	-1.39775	0.918707	0.479046	0.303138	0.198438	-0.783601	-0.548923	-0.0966959
FBgn0001316	-1.04715	-0.0208315	1.06798	0.456261	-0.0324073	-0.422947	-0.564945	0.0663484
FBgn0001320	0.146744	-0.090357	-0.0563871	-0.108701	-0.134379	#N/A	-0.24233	#N/A
FBgn0001323	-0.466769	0.161199	0.30557	0.11799	-0.0582203	-0.181878	-0.226629	0.200141
FBgn0001324	-0.110111	-1.05079	1.1609	0.121937	-0.12575	0.407757	-0.443734	0.382624
FBgn0001324	-0.110111	-1.05079	1.1609	0.121937	-0.12575	0.407757	-0.443734	0.382624
FBgn0001325	-0.638114	0.867607	-0.229493	-0.630942	-0.798741	-0.679984	-0.565245	-0.293056
FBgn0001330	-0.12186	0.0201459	0.101714	-0.113841	-0.16255	-0.0982309	0.153775	-0.24654
FBgn0001332	0.522794	-1.78855	1.26575	0.071857	-0.238935	0.504121	-0.0492014	-0.170541
FBgn0001337	0.254318	-0.0624247	-0.191894	0.10165	0.200054	-0.517774	-0.137575	-0.310399
FBgn0001341	-0.0224739	0.34865	-0.326176	-0.11594	-0.129195	-0.315841	0.0122814	-0.520541
FBgn0001404	-2.33421	1.14665	1.18756	-0.0151108	-0.44113	-0.0972571	-0.130166	-0.459929
FBgn0001491	0.369441	0.0446492	-0.41409	-0.592984	-0.297667	0.133233	0.126761	-0.0887821
FBgn0001565	0.0385646	0.0688304	-0.107395	-0.151982	-0.385433	#N/A	#N/A	#N/A
FBgn0001612	0.520516	-0.434103	-0.086413	-0.175193	-0.0325183	-0.325735	-0.165142	-0.130607
FBgn0001624	0.984278	-0.919663	-0.0646145	-0.173207	-0.261256	-0.278249	0.243141	-0.334777
FBgn0001624	0.984278	-0.919663	-0.0646145	-0.173207	-0.261256	-0.278249	0.243141	-0.334777
FBgn0001624	0.984278	-0.919663	-0.0646145	-0.173207	-0.261256	-0.278249	0.243141	-0.334777
FBgn0001941	0.3601	0.213877	-0.573977	0.0855106	0.25057	1.54117	1.28067	0.0525894
FBgn0001942	-0.126838	0.664896	-0.538058	0.0983825	0.346308	-0.116732	-0.325904	-0.527981
FBgn0001961	-0.65319	-0.251385	0.904575	0.493593	0.328357	0.780407	0.203041	-0.172177
FBgn0001965	1.4806	-0.967587	-0.513013	-0.108445	0.134202	0.0708984	0.0721896	0.213266
FBgn0001967	-0.224261	-0.15662	0.380881	0.0647514	-0.290287	-2.02832	-0.995467	0.734749
FBgn0001970	-0.400446	-0.219048	0.619494	0.223569	-0.262328	-0.0524913	-0.407173	0.634334
FBgn0001974	-0.962039	-0.248533	1.21057	0.0428137	-0.305024	-0.235619	-0.556323	0.619907
FBgn0001977	-3.68768	1.94578	1.7419	-0.249443	-1.55483	-1.19218	-1.16942	-0.173121
FBgn0001978	-0.177449	0.0687959	0.108653	0.0449489	-0.0801197	0.704773	0.00590244	0.57185
FBgn0001980	-0.884308	0.42248	0.461827	0.0528248	0.00366859	-0.44304	-0.616434	0.0691591
FBgn0001981	-0.209014	-0.597512	0.806526	0.00464598	0.148707	#N/A	-0.840588	#N/A
FBgn0001983	1.43476	-0.292149	-1.14261	-0.117923	-0.0194307	-0.166438	-0.0731691	0.139156
FBgn0001986	0.198284	-0.376562	0.178278	-0.0462722	-0.0853203	0.159451	-0.0245744	0.252958
FBgn0001987	-2.55975	-0.228231	2.78798	0.401428	-0.349952	-0.717177	-0.564731	-0.430113
FBgn0001990	-0.274811	-0.362694	0.637504	-0.0814648	-0.273168	0.0791771	0.144084	0.0350723
FBgn0001991	-0.0431886	0.00680093	0.0363877	0.283714	-0.0616107	0.179185	0.117821	0.238682
FBgn0001992	1.13024	-0.746626	-0.383609	0.296188	0.23658	-0.557928	0.0977995	0.243629
FBgn0001994	0.0767177	-0.871931	0.795213	0.165624	-0.0246199	-0.208212	-0.111272	0.280428
FBgn0001995	1.57096	-1.16303	-0.407936	-0.317431	-0.486178	1.01653	0.479966	0.340517
FBgn0002022	0.682992	-0.195702	-0.48729	-0.401167	-0.071249	-0.168641	-0.126195	0.196522
FBgn0002023	0.211825	-0.569389	0.357564	0.0545262	-0.213687	-0.169398	0.1467	-0.421834
FBgn0002031	0.458043	-0.0334642	-0.424579	-0.0195386	-0.142264	0.316285	0.134804	0.388983
FBgn0002036	0.403281	-0.169483	-0.233798	0.221034	0.30708	0.102845	-0.255698	0.540791
FBgn0002069	-1.48323	-0.496764	1.97999	-0.315119	-0.58403	-1.55896	-1.54115	-0.335041
FBgn0002121	0.408234	-1.06934	0.661108	0.277823	0.183462	-0.23234	-0.159269	-0.384688
FBgn0002174	0.201042	-0.149799	-0.0512437	0.126891	0.370158	0.656928	0.12827	0.282927
FBgn0002183	0.15477	0.25773	-0.4125	0.218777	0.361385	0.00537009	0.0448237	-0.362172
FBgn0002283	0.240521	-0.304188	0.0636669	-0.314656	-0.0575493	-0.151739	-0.0730221	0.0254661
FBgn0002284	-1.85353	0.082867	1.77067	-0.339628	-0.822833	-1.14576	-0.930082	0.0739786
FBgn0002306	-0.0250237	0.0283971	-0.00337344	0.699836	0.867963	-0.016075	-0.0815359	0.0910905
FBgn0002354	-0.131013	-0.222327	0.35334	-0.275063	-0.597943	0.498359	0.262406	0.0569429
FBgn0002413	-0.959922	-0.0772705	1.03719	-0.1751	-0.184163	-0.220083	-0.327756	0.414776
FBgn0002431	-0.528277	-0.283283	0.81156	0.162575	0.0495497	-0.191372	-0.606224	-0.144417
FBgn0002440	2.1194	-0.749274	-1.37013	-0.272455	0.169585	2.04958	1.09846	0.0147621
FBgn0002441	0.78867	-1.24201	0.453337	0.107252	0.237635	-0.0888549	-0.184139	0.428343
FBgn0002478	-3.34677	2.65249	0.694276	0.304161	-0.518368	-0.203619	-0.284003	0.320349
FBgn0002506	0.11741	1.08027	-1.19768	-0.281472	-0.0216939	-0.226651	-0.517933	0.434708
FBgn0002521	-4.38288	3.32414	1.05874	0.0134791	-0.493492	-0.570369	-0.6134	-0.10351
FBgn0002522	0.944078	-0.502056	-0.442022	-0.119142	0.199606	0.160318	0.0571353	0.0656249
FBgn0002524	-1.50185	0.249239	1.25262	0.132877	-0.102188	0.327399	0.0303606	-0.0885457
FBgn0002525	-0.7519	0.727438	0.0244617	0.374375	0.101352	-0.289874	-0.68786	0.109507
FBgn0002526	0.295636	-0.2248	-0.0708363	-0.0160817	0.148505	-0.101009	0.0176737	-0.395123
FBgn0002527	-0.492043	-0.47552	0.967563	0.266427	-0.253115	-0.228631	-0.635393	0.213408
FBgn0002528	-0.582104	0.046394	0.53571	0.416171	-0.163976	-0.435815	-0.43525	0.206291
FBgn0002533	3.28886	-0.181416	-3.10744	-1.52343	1.05423	1.979	2.24216	0.0232635
FBgn0002534	2.43268	-0.752016	-1.68066	-2.55569	0.0252838	3.14604	3.13501	0.082709
FBgn0002535	2.14635	-0.645959	-1.50039	-1.96891	0.390123	3.39023	3.43832	0.368442
FBgn0002542	-0.254655	0.203171	0.0514837	0.0361589	0.0359506	-0.323084	-0.353137	-0.0641193
FBgn0002552	-0.180136	0.21719	-0.037054	0.339703	0.247759	-0.352848	-0.177474	0.155348
FBgn0002561	-0.198663	-0.164815	0.363478	0.0311422	-0.371983	-0.350308	0.357143	-1.09131
FBgn0002562	4.11343	-0.905125	-3.2083	-2.73698	2.13255	3.26091	4.37988	-0.622331
FBgn0002563	4.00768	-0.850203	-3.15748	-1.67	1.81306	3.37384	6.41647	-0.718373
FBgn0002564	5.44787	-0.954105	-4.49377	-0.354562	1.2637	-0.280133	0.807183	0.738485
FBgn0002564	5.44787	-0.954105	-4.49377	-0.354562	1.2637	-0.280133	0.807183	0.738485
FBgn0002566	-0.706068	0.017246	0.688822	0.279444	-0.481646	0.333538	-0.197302	0.0389373
FBgn0002569	-0.04102	0.204325	-0.163305	0.356444	0.401573	2.43545	0.976766	-0.274756
FBgn0002570	-0.294578	-0.0647676	0.359345	0.551887	1.0859	4.24465	3.19371	-0.217706
FBgn0002571	0.0862906	-0.387122	0.300832	0.345774	0.755812	4.32294	3.46184	-0.149602
FBgn0002576	0.302158	-0.078206	-0.223953	-0.198466	0.026454	1.03678	0.534848	0.242222
FBgn0002578	2.12813	-0.452947	-1.67518	0.6407	2.78639	3.40578	2.1145	-0.281865
FBgn0002579	0.0293741	-0.287052	0.257678	-0.38324	-0.285224	0.964285	0.895029	0.363365
FBgn0002590	0.817119	0.533933	-1.35105	-0.631743	-0.0253585	0.0352512	0.778342	0.0257341
FBgn0002592	-0.361132	-0.438451	0.799583	0.602852	-0.191496	-1.60144	-1.30209	0.493486
FBgn0002592	-0.361132	-0.438451	0.799583	0.602852	-0.191496	-1.60144	-1.30209	0.493486
FBgn0002593	0.1173	0.662523	-0.779823	-0.331543	-0.25003	0.586559	0.428145	0.620891
FBgn0002607	-0.990913	-0.00668162	0.997594	-0.0933432	-0.337002	-0.0894701	0.169066	0.142747
FBgn0002609	-0.591033	-0.21867	0.809703	0.582574	-0.175245	-0.870878	-0.979155	0.383973
FBgn0002609	-0.591033	-0.21867	0.809703	0.582574	-0.175245	-0.870878	-0.979155	0.383973
FBgn0002611	1.86543	-0.592384	-1.27304	-0.321174	0.0546811	1.00435	0.498459	0.45256
FBgn0002611	1.86543	-0.592384	-1.27304	-0.321174	0.0546811	1.00435	0.498459	0.45256
FBgn0002622	-0.0171792	0.249125	-0.231946	-0.28487	-0.515126	0.678899	0.29637	0.333685
FBgn0002626	0.221082	-0.448708	0.227626	-0.252314	-0.61701	0.140531	0.472635	0.379699
FBgn0002629	-0.414777	-0.402813	0.81759	0.436291	0.0829339	-1.17564	-0.636209	0.229087
FBgn0002631	0.206236	-0.822279	0.616043	0.182634	-0.169754	-0.561435	0.0772539	0.294042
FBgn0002631	0.206236	-0.822279	0.616043	0.182634	-0.169754	-0.561435	0.0772539	0.294042
FBgn0002633	-0.819302	0.152104	0.667198	0.468702	0.0202807	-1.32871	-0.598853	0.365926
FBgn0002638	0.559893	0.00870242	-0.568595	-0.0222038	-0.00336878	0.322072	-0.0605756	-0.260305
FBgn0002641	0.801049	-0.761972	-0.0390769	-0.283026	-0.166994	#N/A	0.353262	#N/A
FBgn0002643	0.421006	0.643992	-1.065	-0.10176	0.2032	-0.641069	-0.765196	0.729014
FBgn0002643	0.421006	0.643992	-1.065	-0.10176	0.2032	-0.641069	-0.765196	0.729014
FBgn0002645	-0.861024	0.700864	0.16016	0.600764	0.686517	-0.457151	-0.243581	-0.77578
FBgn0002673	-0.0670429	0.0399251	0.0271178	0.324922	0.403536	-0.0357747	-0.114633	0.33616
FBgn0002697	-2.7696	3.4305	-0.660903	0.174227	0.333276	-0.101077	0.291789	-0.47375
FBgn0002707	-0.197371	0.238085	-0.0407143	-0.116608	-0.023719	-0.0276189	0.107028	-0.0221503
FBgn0002709	-0.847696	0.628942	0.218755	0.448253	0.502324	-0.113405	0.00921445	0.194564
FBgn0002715	0.191267	0.317838	-0.509105	-0.12147	0.536509	-0.122821	-0.0531343	0.429422
FBgn0002716	-0.466754	0.646966	-0.180211	-0.0741356	0.443047	0.156691	0.138758	0.0649642
FBgn0002719	2.51131	-1.14584	-1.36548	1.1156	2.82367	1.24131	1.16571	1.33272
FBgn0002719	2.51131	-1.14584	-1.36548	1.1156	2.82367	1.24131	1.16571	1.33272
FBgn0002723	-0.028765	0.0965929	-0.0678279	-0.0976813	0.151973	-0.569896	1.0358	-1.57694
FBgn0002732	-1.42131	0.121105	1.30021	0.35973	-0.277792	-2.40201	-1.25023	0.345529
FBgn0002732	-1.42131	0.121105	1.30021	0.35973	-0.277792	-2.40201	-1.25023	0.345529
FBgn0002733	-0.242737	-0.398747	0.641484	0.192461	0.0475874	-0.837683	-0.283628	0.355289
FBgn0002734	0.292389	-0.806383	0.513994	0.275181	-0.111398	-0.897663	-0.372375	0.206656
FBgn0002735	-0.782275	-0.261243	1.04352	-0.225891	-0.125449	-0.256301	-0.415603	0.614218
FBgn0002736	0.728315	0.625832	-1.35415	-0.491517	-0.363723	-0.230858	0.0964912	-0.0424567
FBgn0002741	1.04197	-0.378208	-0.663762	0.325536	0.361179	2.93582	2.23626	-0.265078
FBgn0002772	4.20084	-1.5118	-2.68904	0.0892721	1.90329	2.7668	2.59229	-0.461197
FBgn0002773	4.09362	-1.09466	-2.99896	0.209277	4.12165	4.30154	4.80729	-0.266225
FBgn0002774	-0.407307	0.26111	0.146196	0.0139359	-0.0977419	-0.500471	-0.172887	0.0289589
FBgn0002775	0.600666	-0.61288	0.012214	0.0231947	0.303431	0.0897649	-0.27116	0.456298
FBgn0002778	-1.88433	0.0904522	1.79388	-0.118809	-1.74019	-0.869222	-0.670721	-0.581447
FBgn0002780	-0.00626745	-0.0604579	0.0667253	-0.419094	-0.61158	-0.367677	-0.441293	-0.397748
FBgn0002781	-1.11959	-0.667485	1.78707	0.300617	-0.869516	-0.702548	0.0112296	0.289759
FBgn0002781	-1.11959	-0.667485	1.78707	0.300617	-0.869516	-0.702548	0.0112296	0.289759
FBgn0002781	-1.11959	-0.667485	1.78707	0.300617	-0.869516	-0.702548	0.0112296	0.289759
FBgn0002781	-1.11959	-0.667485	1.78707	0.300617	-0.869516	-0.702548	0.0112296	0.289759
FBgn0002781	-1.11959	-0.667485	1.78707	0.300617	-0.869516	-0.702548	0.0112296	0.289759
FBgn0002783	0.00392838	0.421589	-0.425517	-0.142705	-0.203481	-0.123375	-0.0401659	-0.210559
FBgn0002787	0.121969	-0.485162	0.363194	-0.606998	-0.773179	-0.838199	-0.829948	-0.337723
FBgn0002789	2.90681	-0.657071	-2.24974	0.0893625	1.63669	3.28845	2.7762	-0.602946
FBgn0002849	-0.063433	0.597089	-0.533656	-0.148272	0.0637385	-0.228602	0.101513	-0.629734
FBgn0002855	-0.0174629	-1.37753	1.39499	0.0812923	0.0280478	-0.0114023	0.103964	-0.422556
FBgn0002856	-0.0598829	0.00222402	0.0576589	-0.113835	-0.181727	-0.0623122	0.15143	-0.719768
FBgn0002863	-0.246174	1.17207	-0.925898	-0.0400236	0.038235	0.195091	0.332503	-0.603735
FBgn0002865	-0.542915	0.671341	-0.128426	1.27728	1.71589	-0.0645018	0.251734	0.00232584
FBgn0002872	0.615004	-0.0912416	-0.523763	-0.273243	-0.144565	-0.375056	0.436383	-0.831255
FBgn0002878	0.297668	-0.66387	0.366201	-0.0338993	0.0632485	-0.0456963	-0.00284446	-0.351904
FBgn0002887	-1.35123	0.616572	0.734654	0.0623671	-0.293292	0.110894	-0.00246662	0.0515897
FBgn0002891	0.139103	0.0483406	-0.187444	0.0296473	0.241155	0.393545	0.224179	0.0176476
FBgn0002901	0.569863	0.286099	-0.855962	-0.125162	-0.0117504	-0.0207911	-0.104527	-0.463607
FBgn0002905	-1.24187	0.589632	0.652234	-0.0951842	-0.676343	0.0476491	0.0730894	0.122109
FBgn0002906	1.37193	-0.893295	-0.478637	0.0407907	0.0453553	0.791745	0.457036	0.295372
FBgn0002914	-0.901517	-0.277527	1.17904	0.233189	0.273592	-0.440875	-0.596344	-0.189594
FBgn0002920	0.349692	-0.0222064	-0.327486	0.00593688	0.301523	-0.465105	0.0811896	-0.362059
FBgn0002921	1.04634	-0.262738	-0.783605	0.556062	0.660002	-0.412209	0.149978	-0.303769
FBgn0002921	1.04634	-0.262738	-0.783605	0.556062	0.660002	-0.412209	0.149978	-0.303769
FBgn0002921	1.04634	-0.262738	-0.783605	0.556062	0.660002	-0.412209	0.149978	-0.303769
FBgn0002922	0.0727256	0.468361	-0.541087	0.303153	0.105558	0.0670735	0.357414	-0.0894018
FBgn0002924	0.310639	-0.00548921	-0.30515	-0.0644857	0.150152	0.00959432	-0.234217	0.184451
FBgn0002926	0.312448	-0.227625	-0.0848231	0.0462137	0.0543449	0.00850735	-0.0487182	-0.106767
FBgn0002930	0.5484	-0.10266	-0.445739	-0.0296334	0.388428	0.770209	0.743563	0.114509
FBgn0002931	1.23535	-0.492053	-0.743297	-0.00139982	0.151797	0.255016	-0.0611653	0.253082
FBgn0002932	0.113535	-0.311282	0.197747	0.143422	-0.0811768	-0.0173929	0.0413336	0.119106
FBgn0002936	0.347019	0.11116	-0.458179	-0.14912	0.0514917	-0.0135222	0.00601984	-0.237072
FBgn0002938	-0.735428	0.775926	-0.0404981	-0.0675641	0.0740281	-0.248685	0.187975	-0.245212
FBgn0002938	-0.735428	0.775926	-0.0404981	-0.0675641	0.0740281	-0.248685	0.187975	-0.245212
FBgn0002940	0.234442	0.0150429	-0.249485	-0.0963133	-0.0262961	-0.00283333	0.058451	-0.248871
FBgn0002941	-0.15535	0.402207	-0.246856	0.0360905	-0.257386	-0.0130198	-0.00733903	0.144672
FBgn0002945	2.32422	-2.69868	0.374455	-0.182894	-0.220639	-0.355983	-0.156973	0.328051
FBgn0002945	2.32422	-2.69868	0.374455	-0.182894	-0.220639	-0.355983	-0.156973	0.328051
FBgn0002948	0.260698	0.270207	-0.530905	-0.0558501	0.196277	-0.0166564	0.110476	-0.117701
FBgn0002968	0.3568	0.138299	-0.495099	0.0822218	0.24291	-0.0629585	-0.0642102	0.351352
FBgn0002970	0.0239162	-0.214769	0.190853	0.00958197	0.176683	-0.0129629	-0.151808	0.144968
FBgn0002973	-0.789386	-0.462418	1.2518	0.198568	-0.0800606	-0.381589	-0.635769	0.138287
FBgn0002985	0.323925	-0.460744	0.136819	-0.138987	-0.474397	-0.612196	-0.62509	0.327071
FBgn0002985	0.323925	-0.460744	0.136819	-0.138987	-0.474397	-0.612196	-0.62509	0.327071
FBgn0002989	-0.129083	-0.0695101	0.198593	0.00962729	-0.0713686	0.154968	0.0139723	-0.31525
FBgn0002997	0.643461	0.0118686	-0.655329	0.228612	0.689254	0.970365	0.61293	0.343936
FBgn0002997	0.643461	0.0118686	-0.655329	0.228612	0.689254	0.970365	0.61293	0.343936
FBgn0003002	0.452313	0.0254206	-0.477733	-0.173948	-0.0653396	#N/A	-0.19289	#N/A
FBgn0003009	0.552022	-0.71557	0.163548	-0.194348	0.072421	-0.16613	0.291273	-0.0555649
FBgn0003013	-0.964159	-0.0112989	0.975457	0.131052	-0.0443615	-0.155018	-0.339693	0.449827
FBgn0003015	0.252864	0.173337	-0.426201	0.0305578	0.653532	-0.010053	0.203774	-0.265895
FBgn0003015	0.252864	0.173337	-0.426201	0.0305578	0.653532	-0.010053	0.203774	-0.265895
FBgn0003016	-0.311301	-0.0253229	0.336624	0.116526	0.00896746	-0.33329	-0.272393	0.444521
FBgn0003022	-0.0650393	0.204589	-0.13955	-0.0287592	-0.0148826	0.139875	-0.14982	0.394313
FBgn0003023	-0.0528569	-0.552977	0.605834	-0.090683	-0.11243	-0.175165	0.142939	-0.179815
FBgn0003028	-1.93437	1.45849	0.475875	0.195905	0.106526	-0.400966	-0.22158	0.181202
FBgn0003028	-1.93437	1.45849	0.475875	0.195905	0.106526	-0.400966	-0.22158	0.181202
FBgn0003031	-1.83133	1.39606	0.435273	0.235838	-0.23487	0.88606	0.416564	-0.631459
FBgn0003034	0.204926	0.292499	-0.497425	-0.152984	-0.0764478	-0.183398	-0.0298439	-0.392561
FBgn0003036	0.776309	-1.26603	0.489716	-0.104197	-0.169199	0.412487	0.427496	-0.306686
FBgn0003037	-1.42703	0.619345	0.807681	0.202261	0.171455	-0.080882	0.0673072	-0.0215623
FBgn0003040	0.993541	0.121257	-1.1148	0.0470683	-0.0635045	-0.048154	-0.0354813	-0.0787436
FBgn0003041	-0.467425	1.14631	-0.67888	0.219319	0.216791	0.0172638	-0.0706899	0.130241
FBgn0003042	-1.16091	0.182561	0.978349	0.133866	-0.0869227	-0.254727	-0.171264	-0.35507
FBgn0003044	-0.824693	-0.391506	1.2162	0.268692	0.968684	2.13389	1.9636	0.155367
FBgn0003044	-0.824693	-0.391506	1.2162	0.268692	0.968684	2.13389	1.9636	0.155367
FBgn0003046	0.200617	0.621889	-0.822506	-0.0612424	0.950599	-1.37028	-0.546964	1.15194
FBgn0003048	-0.659861	-0.230922	0.890783	-0.10052	-0.847175	-0.543797	-0.478384	-0.232332
FBgn0003048	-0.659861	-0.230922	0.890783	-0.10052	-0.847175	-0.543797	-0.478384	-0.232332
FBgn0003057	-1.75934	0.915023	0.84432	0.893228	0.139682	0.852231	0.0310449	0.438485
FBgn0003060	-0.0511935	-0.046535	0.0977285	-0.186525	-0.119742	2.51461	1.92362	-0.790313
FBgn0003062	0.1755	-0.12274	-0.0527595	0.0356503	0.044765	1.04028	0.11338	0.604509
FBgn0003065	-0.0242917	-0.575144	0.599436	0.53673	0.346764	0.461509	1.38282	1.5219
FBgn0003065	-0.0242917	-0.575144	0.599436	0.53673	0.346764	0.461509	1.38282	1.5219
FBgn0003067	1.45902	-1.62816	0.169138	0.699763	1.70667	-0.831227	-0.954486	-0.14139
FBgn0003067	1.45902	-1.62816	0.169138	0.699763	1.70667	-0.831227	-0.954486	-0.14139
FBgn0003068	1.79292	0.225907	-2.01883	-0.158402	0.0373942	0.0578203	0.0967601	-0.28651
FBgn0003071	2.65978	-1.86355	-0.796226	-0.383973	-0.297218	0.631262	0.109792	0.393403
FBgn0003071	2.65978	-1.86355	-0.796226	-0.383973	-0.297218	0.631262	0.109792	0.393403
FBgn0003071	2.65978	-1.86355	-0.796226	-0.383973	-0.297218	0.631262	0.109792	0.393403
FBgn0003074	3.41504	-1.76727	-1.64777	-0.190124	0.870793	1.86749	1.49895	0.730781
FBgn0003075	2.56271	-1.91185	-0.650857	-0.0513238	0.327053	1.26569	0.773564	0.53569
FBgn0003076	3.51307	-1.40794	-2.10513	-0.0803843	1.27221	2.81133	2.09812	-0.0140576
FBgn0003079	-0.1567	0.223007	-0.0663065	-0.0967889	-0.0796847	-0.277674	-0.0762949	-0.277309
FBgn0003082	-0.284453	0.383065	-0.0986129	0.327685	0.145913	0.175994	0.0556011	0.0915654
FBgn0003086	2.03621	-0.251368	-1.78485	-0.837912	0.469285	2.70215	2.17827	-0.16198
FBgn0003087	0.0497578	0.396879	-0.446637	0.0815052	0.725239	0.0477402	0.000761196	0.0645768
FBgn0003089	0.263978	-0.17131	-0.092668	-0.148641	-0.209584	-0.266017	0.893048	-1.78506
FBgn0003090	0.125354	-0.108898	-0.0164563	0.0516652	-0.227285	-0.227096	-0.182896	-0.100782
FBgn0003091	0.30176	-0.136991	-0.164769	0.173737	0.0863483	-0.208039	0.198099	-0.162457
FBgn0003091	0.30176	-0.136991	-0.164769	0.173737	0.0863483	-0.208039	0.198099	-0.162457
FBgn0003093	0.383178	-0.265962	-0.117216	-0.096825	-0.0647653	-0.107978	-0.222626	0.121276
FBgn0003114	1.50438	-1.15269	-0.351697	-0.174447	0.140376	0.0335611	-0.0135902	-0.0797214
FBgn0003116	-0.207915	0.0331309	0.174784	0.0191869	-0.0407958	-0.114821	0.0439588	-0.106892
FBgn0003117	-0.718537	-0.115311	0.833848	0.400089	-0.0823289	-0.733236	-0.276731	0.42424
FBgn0003118	0.0611886	-0.19366	0.132471	0.0324036	-0.165004	0.244718	0.0108274	0.284007
FBgn0003124	0.284603	1.11021	-1.39482	0.051841	0.557222	-0.387588	-0.29687	-0.0829106
FBgn0003129	0.106142	-0.153311	0.047169	0.056551	-0.139118	0.153123	-0.364699	0.942095
FBgn0003130	0.549254	-0.000137661	-0.549116	0.215587	-0.237844	-0.182427	0.17419	-0.366685
FBgn0003132	-0.561216	0.541979	0.0192374	0.305654	0.564374	-0.396951	-0.615165	-0.0384896
FBgn0003134	-2.11923	1.0111	1.10813	0.370463	-0.163471	0.0164848	-0.107637	-0.0272567
FBgn0003137	0.992276	0.0788984	-1.07117	0.432087	0.522986	1.95044	1.47943	0.241704
FBgn0003137	0.992276	0.0788984	-1.07117	0.432087	0.522986	1.95044	1.47943	0.241704
FBgn0003138	-1.51722	-0.146455	1.66368	0.448463	-0.0397202	0.144101	-0.244226	-0.2132
FBgn0003138	-1.51722	-0.146455	1.66368	0.448463	-0.0397202	0.144101	-0.244226	-0.2132
FBgn0003139	-0.0508672	0.200268	-0.149401	-0.195398	-0.375038	-0.00764282	-0.0203356	-0.296305
FBgn0003140	-0.947045	0.445424	0.501621	0.325892	0.238928	0.0449404	0.158682	0.220451
FBgn0003140	-0.947045	0.445424	0.501621	0.325892	0.238928	0.0449404	0.158682	0.220451
FBgn0003141	-1.26975	0.567452	0.702297	0.131056	-0.285381	-0.603203	0.0149654	-0.825265
FBgn0003145	-0.546289	0.939396	-0.393108	-0.0118099	-0.0173899	-0.113886	-0.0568406	0.239514
FBgn0003149	3.42396	-0.965785	-2.45818	0.043004	1.16043	3.12137	2.46177	-0.817367
FBgn0003149	3.42396	-0.965785	-2.45818	0.043004	1.16043	3.12137	2.46177	-0.817367
FBgn0003150	1.37265	-0.736751	-0.635902	-1.01534	-0.843635	-0.862873	-1.07009	0.310874
FBgn0003151	-0.0421475	0.00563686	0.0365107	-0.929369	-0.870976	-0.595409	-0.800208	0.210942
FBgn0003159	0.0016266	0.311898	-0.313524	0.0110923	0.359456	0.183765	0.2546	-0.288725
FBgn0003162	-2.28694	2.15745	0.129485	-0.180837	0.25335	-1.34464	-0.401828	-0.944463
FBgn0003162	-2.28694	2.15745	0.129485	-0.180837	0.25335	-1.34464	-0.401828	-0.944463
FBgn0003165	-1.94461	0.437579	1.50703	0.323912	-0.300918	-0.383408	0.238402	0.212188
FBgn0003165	-1.94461	0.437579	1.50703	0.323912	-0.300918	-0.383408	0.238402	0.212188
FBgn0003165	-1.94461	0.437579	1.50703	0.323912	-0.300918	-0.383408	0.238402	0.212188
FBgn0003169	-0.300766	-0.80579	1.10656	0.11811	-0.030931	-0.191935	-0.543665	-0.174173
FBgn0003175	0.264249	0.0997171	-0.363966	-0.106189	-0.00414149	-0.266553	-0.477556	0.513454
FBgn0003177	0.322381	-0.526531	0.20415	-0.0759559	-0.0195887	-0.34351	-0.3819	0.300723
FBgn0003178	3.19633	-1.73668	-1.45965	0.340883	0.980458	2.03474	1.53185	0.170161
FBgn0003187	-0.659773	0.388926	0.270847	0.70308	0.614812	-0.0192996	-0.231471	0.587186
FBgn0003194	0.143159	0.395526	-0.538685	-0.0254893	0.0617497	-0.315829	-0.0230071	-0.155633
FBgn0003200	-0.24695	0.0230739	0.223876	0.0908656	-0.349935	-0.408628	-0.603531	0.215092
FBgn0003204CT5398	-3.51917	2.67897	0.840205	-0.278387	-0.990044	-0.918509	-1.38181	-0.625403
FBgn0003205	-1.6822	-0.104436	1.78663	-0.149444	-0.799781	-0.327852	-0.618734	-0.388143
FBgn0003206	0.503637	-0.0841146	-0.419522	-0.337377	-0.39491	0.0464418	0.0700107	-0.470479
FBgn0003209	-3.53587	1.62215	1.91372	0.273851	-0.41518	-1.01724	-0.782283	-0.422619
FBgn0003209	-3.53587	1.62215	1.91372	0.273851	-0.41518	-1.01724	-0.782283	-0.422619
FBgn0003210	-0.326112	0.218612	0.107499	0.118149	-0.0492125	-0.534178	-0.11738	-0.0184963
FBgn0003217	-0.129623	0.417512	-0.287889	-0.180045	-0.104387	-0.204609	0.203145	-0.62419
FBgn0003218	0.0186904	0.0649811	-0.0836716	0.118483	0.377007	0.0516011	0.0213627	-0.219695
FBgn0003231	-2.0866	0.447288	1.63932	0.376646	-0.168118	0.171645	-0.283825	0.323831
FBgn0003244	-1.27773	0.10576	1.17197	0.541513	0.22023	-0.0659479	0.15344	-0.228187
FBgn0003248	-0.0171605	0.0629795	-0.045819	0.0551485	0.00459027	-0.0618535	0.156842	-0.0887339
FBgn0003250	0.518816	0.211511	-0.730327	-0.0932861	0.274189	-0.088972	0.0655017	-0.25946
FBgn0003255	0.541761	0.0609682	-0.602729	0.0576489	0.111776	-0.137209	0.148537	0.272841
FBgn0003257	-0.0792759	0.377697	-0.298421	0.00820437	-0.326584	0.368929	0.0573411	0.35663
FBgn0003261	0.758948	0.135787	-0.894735	0.302552	0.4505	1.59878	0.141801	0.815153
FBgn0003263	-0.807723	0.936865	-0.129141	0.216949	0.365807	-0.0412101	-0.177947	-0.22816
FBgn0003267	-0.828571	0.453051	0.37552	0.275811	-0.114547	-0.274457	0.0751407	0.0674149
FBgn0003268	-0.713681	0.469009	0.244672	0.537354	0.246407	-0.0504379	-0.0944237	0.392971
FBgn0003274	-0.148572	-0.0688354	0.217408	-0.687936	-0.906428	0.642841	0.31142	0.148693
FBgn0003274	-0.148572	-0.0688354	0.217408	-0.687936	-0.906428	0.642841	0.31142	0.148693
FBgn0003275	-0.373287	0.480236	-0.106949	-0.201241	-0.213462	-0.0670303	-0.294696	0.661158
FBgn0003276	-0.889851	-0.429578	1.31943	0.0865796	-0.0875216	0.115914	-0.0579168	0.20929
FBgn0003277	0.25011	0.0933845	-0.343495	0.263372	0.0687831	-0.424394	-0.426133	-0.0877584
FBgn0003278	0.595881	-0.316069	-0.279812	-0.151361	-0.255243	0.204518	0.179413	-0.145312
FBgn0003285	0.976019	0.254988	-1.23101	-0.0501608	-0.0657526	-0.308173	0.16946	-0.070009
FBgn0003285	0.976019	0.254988	-1.23101	-0.0501608	-0.0657526	-0.308173	0.16946	-0.070009
FBgn0003292	-1.83653	-0.235329	2.07186	0.630541	-0.446813	-1.26181	-0.774431	0.390133
FBgn0003295	0.158732	-0.376542	0.21781	-0.0851117	-0.21597	-0.495947	0.316665	-0.325097
FBgn0003300	0.313869	-0.447518	0.133649	0.0998348	0.305824	0.0558071	-0.219686	0.359203
FBgn0003301	-1.58259	-1.24185	2.82445	0.139572	-0.457485	1.82471	1.92587	-0.609386
FBgn0003301	-1.58259	-1.24185	2.82445	0.139572	-0.457485	1.82471	1.92587	-0.609386
FBgn0003302	0.592847	-0.140765	-0.452082	0.0272841	-0.136275	-0.413144	-0.399562	0.38063
FBgn0003308	0.71768	0.584828	-1.30251	0.0697134	0.476545	0.159717	0.0930269	0.135015
FBgn0003310	0.406478	-0.605731	0.199253	0.0305015	-0.122008	0.115022	-0.220711	0.324652
FBgn0003313	0.573079	-0.020147	-0.552932	0.0196588	-0.0105528	0.286226	0.277122	0.132944
FBgn0003317	0.131498	-0.215751	0.0842531	0.150435	-0.153079	-0.272664	-0.205121	-0.433562
FBgn0003319	-0.377001	0.0610172	0.315984	0.0442478	-0.12113	-0.946571	-0.169903	0.255871
FBgn0003319	-0.377001	0.0610172	0.315984	0.0442478	-0.12113	-0.946571	-0.169903	0.255871
FBgn0003321	0.523819	-0.648517	0.124698	-0.0567094	-0.114837	-0.179658	0.246435	-0.472476
FBgn0003321	0.523819	-0.648517	0.124698	-0.0567094	-0.114837	-0.179658	0.246435	-0.472476
FBgn0003326	-0.290851	-0.076594	0.367445	-0.0430179	-0.188125	-0.521659	-0.198809	0.0859396
FBgn0003328	-3.73119	0.583514	3.14768	0.136775	-0.521991	-0.65903	-0.934846	-0.838626
FBgn0003328	-3.73119	0.583514	3.14768	0.136775	-0.521991	-0.65903	-0.934846	-0.838626
FBgn0003334	-0.799351	-0.157537	0.956887	0.189594	0.0531646	-0.188668	-0.245819	0.0919642
FBgn0003339	-0.0395769	0.243836	-0.204259	-0.0505836	-0.100309	-0.268366	-0.466594	-0.181467
FBgn0003346	-2.47528	0.275943	2.19934	0.270169	-0.608715	-0.201014	-0.41182	0.351106
FBgn0003346	-2.47528	0.275943	2.19934	0.270169	-0.608715	-0.201014	-0.41182	0.351106
FBgn0003353	-0.353874	0.602756	-0.248882	0.00363874	-0.146801	-0.219875	-0.0884792	0.127104
FBgn0003356	2.49902	-0.586752	-1.91227	-2.11691	1.75292	3.89527	4.79828	-0.790188
FBgn0003357	3.21652	0.428273	-3.64479	-1.08868	2.56646	3.76863	3.74482	-0.618901
FBgn0003358	0.750889	0.00158801	-0.752477	-0.664151	0.00643319	3.60328	2.96824	-0.553305
FBgn0003360	2.05283	-0.797073	-1.25576	-0.384763	0.688508	1.0146	1.32831	0.10501
FBgn0003360	2.05283	-0.797073	-1.25576	-0.384763	0.688508	1.0146	1.32831	0.10501
FBgn0003366	-0.864474	0.171191	0.693283	0.0817235	-0.276414	0.179295	0.150451	-0.144947
FBgn0003371	-1.13583	0.158348	0.977479	0.0294545	-0.952375	-0.218353	-0.538265	0.0717687
FBgn0003372	1.83514	-0.309689	-1.52545	-1.01081	0.229106	-0.194858	-0.147805	-0.307618
FBgn0003373	3.30568	2.17711	-5.48278	-1.66803	1.56794	-2.81735	-1.33342	-1.82156
FBgn0003374	2.16989	2.61568	-4.78557	-0.23011	2.52848	-3.32904	-1.49567	0.0944124
FBgn0003375	4.37057	2.84607	-7.21664	-3.10332	2.3807	-2.14371	-2.38997	-0.594061
FBgn0003377	5.23004	4.44134	-9.67139	-2.28412	2.56189	-2.90656	-1.13571	-0.617172
FBgn0003378	3.61242	3.03474	-6.64717	-2.55636	0.960666	-2.40796	-1.08032	-0.959801
FBgn0003380	-0.282215	0.605561	-0.323346	0.137264	-0.101415	-0.415316	-0.410668	-0.799547
FBgn0003380	-0.282215	0.605561	-0.323346	0.137264	-0.101415	-0.415316	-0.410668	-0.799547
FBgn0003386	0.400544	-0.743519	0.342976	0.114928	0.136472	0.0955309	0.0815048	0.0396377
FBgn0003386	0.400544	-0.743519	0.342976	0.114928	0.136472	0.0955309	0.0815048	0.0396377
FBgn0003391	-1.00047	0.49532	0.50515	0.288313	-0.00671497	-1.36871	-1.02647	-0.0427978
FBgn0003392	-1.16867	0.216887	0.951787	0.0525967	0.019519	0.0339718	0.165477	-0.638223
FBgn0003396	-0.570193	0.513834	0.0563593	0.428868	0.281102	0.0556423	0.045671	0.122908
FBgn0003410	-0.278903	0.371325	-0.0924217	0.193633	0.483866	-0.366888	-0.492246	0.197888
FBgn0003411	0.555472	-0.658672	0.1032	-0.0810052	-0.0149313	0.562092	0.225205	-0.36938
FBgn0003416	-0.832542	-0.305429	1.13797	0.119123	-0.45464	-0.0699725	-0.144993	-0.160806
FBgn0003423	-0.933637	0.244834	0.688804	-0.128538	-0.439195	-0.448497	-0.631012	0.0121076
FBgn0003423	-0.933637	0.244834	0.688804	-0.128538	-0.439195	-0.448497	-0.631012	0.0121076
FBgn0003423	-0.933637	0.244834	0.688804	-0.128538	-0.439195	-0.448497	-0.631012	0.0121076
FBgn0003425	0.99336	0.219961	-1.21332	-0.171439	0.15276	-0.528321	-0.219801	0.214909
FBgn0003425	0.99336	0.219961	-1.21332	-0.171439	0.15276	-0.528321	-0.219801	0.214909
FBgn0003429	-0.437463	0.549087	-0.111624	0.0190747	0.0789513	0.364279	0.207921	-0.290917
FBgn0003430	-0.517963	0.634282	-0.116319	0.0651566	-0.0118541	-0.111864	0.5478	-0.902952
FBgn0003432	1.46931	-1.06399	-0.405312	0.359157	0.71443	1.02296	1.05223	-0.388378
FBgn0003435	-0.958198	0.845282	0.112916	0.674565	0.719809	-0.481579	-0.218442	0.569022
FBgn0003444	-0.502306	0.0194737	0.482832	-0.0458743	-0.254318	-0.566074	-0.488833	-0.0677518
FBgn0003447	-2.08853	0.450619	1.63791	0.147199	-1.3099	-2.07007	-1.27978	-0.221547
FBgn0003448	0.362397	0.266858	-0.629255	-0.279759	-0.232418	-0.193159	-0.0321433	0.183728
FBgn0003449	0.557222	0.27616	-0.833382	-0.617729	-0.318562	-0.193872	-0.214502	0.070969
FBgn0003450	1.86006	0.287605	-2.14767	0.344603	1.28778	1.07816	0.536634	0.00682141
FBgn0003459	-0.108958	-0.0710032	0.179961	-0.0182275	0.108527	-0.056414	-0.162363	0.244353
FBgn0003462	3.01547	-1.21698	-1.7985	-0.818177	-0.565687	0.281193	0.0617131	0.198127
FBgn0003463	0.071275	0.00570208	-0.0769771	-0.151997	-0.29583	0.0630632	0.198373	-0.520846
FBgn0003464	0.400276	-0.440619	0.0403428	-0.0880321	0.100682	0.264625	0.14411	0.00608013
FBgn0003464	0.400276	-0.440619	0.0403428	-0.0880321	0.100682	0.264625	0.14411	0.00608013
FBgn0003470	0.200134	-0.487989	0.287855	0.494473	0.507651	-0.657256	0.908309	-1.60824
FBgn0003470	0.200134	-0.487989	0.287855	0.494473	0.507651	-0.657256	0.908309	-1.60824
FBgn0003471	0.117208	0.178404	-0.295612	0.179921	0.34391	0.83244	0.184886	0.0838465
FBgn0003475	0.431712	0.134044	-0.565756	-0.234519	0.41396	0.0865664	0.193112	-0.270753
FBgn0003475	0.431712	0.134044	-0.565756	-0.234519	0.41396	0.0865664	0.193112	-0.270753
FBgn0003480	-0.630304	-0.631828	1.26213	-0.0467477	-0.345033	-0.0849581	0.126904	-0.208338
FBgn0003483	-0.307976	0.994634	-0.686657	0.222473	0.835399	-0.0027746	-0.14345	0.396993
FBgn0003495	-0.544712	0.448954	0.0957582	0.546129	0.764851	-0.345672	-0.0253117	0.173451
FBgn0003498	-0.512275	0.0298022	0.482473	0.0154255	0.0251911	-0.089414	0.0645342	-0.215322
FBgn0003499	0.802904	0.291936	-1.09484	0.0479184	0.236411	-0.245885	-0.00363448	0.22364
FBgn0003501	-1.66999	0.087564	1.58242	0.0845334	-0.404056	-0.477613	0.141926	-0.35673
FBgn0003507	-0.909598	-0.0875496	0.997148	0.503794	-0.332478	-0.513203	-0.689797	0.380937
FBgn0003507	-0.909598	-0.0875496	0.997148	0.503794	-0.332478	-0.513203	-0.689797	0.380937
FBgn0003510	0.492046	0.0181836	-0.51023	-0.19739	0.064941	0.121418	-0.0667564	0.0852672
FBgn0003511	0.546203	-0.0528935	-0.493309	-0.240418	-0.0810451	0.0118758	-0.112956	0.425557
FBgn0003512	-0.299986	0.208661	0.0913243	-0.183801	0.0631416	0.490069	0.103891	0.0194186
FBgn0003513	-0.657157	-0.424938	1.0821	0.214759	-0.0223193	0.051149	-0.0268278	0.1598
FBgn0003514	-3.26177	1.45643	1.80533	0.0432364	-0.262233	-0.939368	-1.18261	-0.229704
FBgn0003515	1.48912	-0.922758	-0.566367	0.112529	0.732308	0.110161	0.245429	-0.285738
FBgn0003517	1.81773	-0.625641	-1.19208	-0.131911	0.344015	1.47897	0.545236	0.120312
FBgn0003520	-3.47429	1.32676	2.14754	0.499105	-0.542736	-0.512667	0.0877576	0.600042
FBgn0003520	-3.47429	1.32676	2.14754	0.499105	-0.542736	-0.512667	0.0877576	0.600042
FBgn0003525	1.2956	-0.891028	-0.404568	-0.226274	-0.0490088	-0.355665	-0.162634	-0.509821
FBgn0003527	-0.0619438	0.297982	-0.236039	-0.108236	0.0326017	0.0696072	0.216817	-0.133273
FBgn0003559	0.418357	-0.48946	0.0711028	0.0469994	0.00397774	0.0631099	-0.0964309	-0.144751
FBgn0003567	-0.88742	0.203928	0.683492	-0.208902	-0.251432	-0.539131	-0.62559	0.0938195
FBgn0003575	-0.144872	0.105804	0.0390675	0.186742	0.0884777	-0.0251713	-0.207336	0.686853
FBgn0003598	-1.78038	0.415391	1.36499	0.354805	-0.224968	-0.270926	-0.364187	0.124286
FBgn0003600	-1.26871	1.00635	0.262358	0.0805622	0.135672	0.205172	-0.551847	0.424384
FBgn0003600	-1.26871	1.00635	0.262358	0.0805622	0.135672	0.205172	-0.551847	0.424384
FBgn0003607	0.494273	-0.0711024	-0.423171	-0.463572	-0.378731	-0.285178	-0.332046	-0.0820706
FBgn0003651	-0.428688	-0.119997	0.548685	0.0788611	0.0848614	-0.0585165	-0.0443916	0.253363
FBgn0003655	0.277281	0.347639	-0.624921	0.0301029	0.411859	-0.0535609	0.00724612	-0.0413526
FBgn0003656	0.502072	0.356389	-0.858461	0.088937	0.544338	-0.35982	0.0129805	-0.205151
FBgn0003659	-0.748763	0.439626	0.309137	0.213678	-0.314424	-0.546167	0.303274	-0.876041
FBgn0003659	-0.748763	0.439626	0.309137	0.213678	-0.314424	-0.546167	0.303274	-0.876041
FBgn0003660	-1.50516	-0.352986	1.85815	-0.024631	-0.732275	-0.0502382	-0.119065	0.0961702
FBgn0003676	0.126798	-0.591576	0.464778	-0.133871	-0.236191	-0.181468	-0.676434	0.22705
FBgn0003683	0.269894	-0.0942115	-0.175683	-0.172071	-0.18872	-0.288983	0.077625	-1.49781
FBgn0003687	0.426108	-0.112598	-0.31351	-0.125588	-0.108658	0.0116163	-0.0922202	-0.372208
FBgn0003691	-1.60952	0.714781	0.894737	0.0238458	-0.515614	-0.856069	-0.945315	0.054191
FBgn0003701	0.138446	0.425518	-0.563964	0.05155	0.122833	-0.123799	0.0266895	-0.258045
FBgn0003710	0.359034	-0.355259	-0.00377472	-0.0299114	0.0582904	-0.122376	0.0345323	-0.224138
FBgn0003714	0.0921452	-0.164629	0.0724834	-0.362495	-0.654343	0.482767	0.675739	-0.148197
FBgn0003715	-0.0790878	0.208082	-0.128994	-0.11349	0.0174482	-0.127418	-0.0815079	-0.33768
FBgn0003716	-0.18061	0.203017	-0.0224065	0.153311	0.893459	-0.818487	-0.880807	-0.152813
FBgn0003717	-0.328131	-0.688169	1.0163	0.76129	0.652545	-0.117728	-0.223329	0.143247
FBgn0003719	-0.593358	0.932352	-0.338994	0.0637033	-0.0226531	0.163486	-0.00752476	0.197042
FBgn0003720	0.519164	-1.82264	1.30347	0.0431522	0.205569	-0.233205	-0.0533765	0.252521
FBgn0003721	-1.18074	0.719015	0.461727	-0.00452572	-0.0326225	0.107765	0.21028	-0.228815
FBgn0003731	-0.0852395	-0.276998	0.362237	0.0926999	0.238986	-0.308454	-0.324217	0.074973
FBgn0003732	0.723791	-0.230664	-0.493127	-0.357592	-0.402468	-0.890085	-0.337492	0.106864
FBgn0003733	-0.632497	0.0433875	0.58911	-0.0896635	0.281973	-0.176514	0.0331103	0.250534
FBgn0003733	-0.632497	0.0433875	0.58911	-0.0896635	0.281973	-0.176514	0.0331103	0.250534
FBgn0003738	4.63731	-2.48776	-2.14955	-0.00836072	0.516503	0.777761	1.06877	0.225872
FBgn0003741	0.304953	-0.142805	-0.162148	-0.169628	0.0865825	-0.575031	-0.203819	-0.184615
FBgn0003744	-0.96577	0.751256	0.214514	0.0734612	0.152324	-0.789196	-0.545549	0.103722
FBgn0003747	-1.77569	0.0106425	1.76505	0.107275	-0.597595	-1.30186	-0.492158	-0.219322
FBgn0003748	-0.059402	0.000473799	0.0589282	0.121823	0.442081	0.770535	0.406451	-0.435683
FBgn0003748	-0.059402	0.000473799	0.0589282	0.121823	0.442081	0.770535	0.406451	-0.435683
FBgn0003748	-0.059402	0.000473799	0.0589282	0.121823	0.442081	0.770535	0.406451	-0.435683
FBgn0003749	0.219747	-0.587489	0.367742	-0.0794439	-0.384188	-0.411124	-0.24967	-0.305334
FBgn0003751	0.199116	-0.799187	0.600071	-0.083263	0.0323316	0.068305	0.0891493	-0.297309
FBgn0003861	0.801125	-0.0103085	-0.790816	0.192979	0.338658	0.0925875	1.21731	-0.135163
FBgn0003862	-0.340776	-0.978721	1.3195	0.267589	0.0831372	-0.13983	-0.088876	-0.104061
FBgn0003863	5.04109	-0.678592	-4.3625	0.200781	2.9649	3.44948	3.21963	-0.921395
FBgn0003865	0.26074	-0.150437	-0.110303	-0.091181	-0.231051	-0.0582408	0.122023	-0.381108
FBgn0003866	-1.88018	-1.1562	3.03638	0.136574	-0.271262	-1.32534	-0.759966	-0.0496791
FBgn0003867	0.0812156	-0.236398	0.155182	0.22683	-0.0335775	0.352757	0.186048	-0.181424
FBgn0003870	-0.735276	-0.0459628	0.781239	0.307635	0.234132	-1.55932	-0.75184	0.285617
FBgn0003870	-0.735276	-0.0459628	0.781239	0.307635	0.234132	-1.55932	-0.75184	0.285617
FBgn0003870	-0.735276	-0.0459628	0.781239	0.307635	0.234132	-1.55932	-0.75184	0.285617
FBgn0003882	-0.967245	1.0947	-0.127456	0.0819883	-0.172189	#N/A	0.0766376	#N/A
FBgn0003884	0.134584	-0.472993	0.338409	0.172056	-0.20465	-1.74705	-1.16396	-0.262835
FBgn0003885	-0.0348057	0.397629	-0.362824	0.162173	0.232769	-1.2474	-1.10465	-0.250233
FBgn0003886	0.754544	-0.594771	-0.159773	0.15166	0.783434	-0.274766	-1.53889	-0.0452866
FBgn0003887	0.817903	-0.359636	-0.458268	-0.291955	-0.00263935	-2.04324	-1.75563	-0.379774
FBgn0003887	0.817903	-0.359636	-0.458268	-0.291955	-0.00263935	-2.04324	-1.75563	-0.379774
FBgn0003888	0.033376	-0.126637	0.0932612	-0.0792388	0.162072	-1.74857	-1.58914	-0.368041
FBgn0003889	0.205618	-0.400762	0.195143	0.695903	0.732714	-0.884112	-0.798955	0.246316
FBgn0003891	-1.17954	0.15863	1.02091	0.454998	0.23394	0.341214	0.0411585	-0.0372279
FBgn0003892	1.28863	0.580998	-1.86962	-0.205218	0.19441	#N/A	#N/A	#N/A
FBgn0003896	-0.467759	0.377923	0.0898355	-0.208665	-0.150029	-0.218241	-0.0689374	-0.473763
FBgn0003900	1.15772	-0.464282	-0.693442	-0.107639	0.0304107	-0.264843	-0.0428748	-0.0005118
FBgn0003941	-0.10839	0.609847	-0.501457	-0.331932	-0.528802	-0.321644	-0.669661	0.243118
FBgn0003942	0.638161	-0.394409	-0.243752	-0.422823	-0.862515	-0.0475582	0.213298	0.0935456
FBgn0003943	-1.46223	0.785796	0.676438	0.014582	-0.294435	-1.95036	-1.9486	-0.46737
FBgn0003944	-0.731833	-0.107474	0.839307	0.214343	-0.165399	-0.101123	-0.162936	0.297655
FBgn0003944	-0.731833	-0.107474	0.839307	0.214343	-0.165399	-0.101123	-0.162936	0.297655
FBgn0003961	1.84064	-0.747515	-1.09313	1.65569	2.2872	3.92155	3.73549	0.0222212
FBgn0003963	-0.30545	0.0211597	0.28429	0.0922454	-0.356515	-0.10119	-0.127446	0.254719
FBgn0003964	-0.11383	0.35343	-0.239599	0.148208	0.319078	0.115353	-0.3107	0.55929
FBgn0003965	0.499168	-0.285428	-0.21374	0.158762	0.401109	1.8101	1.16257	-0.531523
FBgn0003970	0.953267	0.543623	-1.49689	-0.14978	0.368933	-0.0821716	-0.09872	0.0849882
FBgn0003975	0.407094	0.244643	-0.651737	-0.182438	-0.233547	0.153283	0.157714	-0.0335897
FBgn0003977	0.542756	-0.280446	-0.26231	-0.193658	-0.0220097	-0.0338391	0.0887499	-0.10538
FBgn0003979	1.09657	-0.492899	-0.603676	-0.0441992	0.109931	0.380751	0.479367	-0.413336
FBgn0003979	1.09657	-0.492899	-0.603676	-0.0441992	0.109931	0.380751	0.479367	-0.413336
FBgn0003980	1.20534	-0.60071	-0.604632	0.121528	0.300282	1.78418	1.45075	0.141218
FBgn0003983	0.0873608	0.724034	-0.811395	-0.248713	0.149583	0.800951	0.443636	-0.598243
FBgn0003983	0.0873608	0.724034	-0.811395	-0.248713	0.149583	0.800951	0.443636	-0.598243
FBgn0003984	0.153264	-0.445693	0.292429	-0.0492284	-0.13702	-0.0813688	-0.0467484	-0.125495
FBgn0003986	-0.473377	0.0271511	0.446226	-0.0138815	-0.00778693	0.344443	0.156624	0.162939
FBgn0003995	0.521461	-0.464195	-0.0572662	-0.200913	-0.095682	0.0224749	-0.326175	0.364012
FBgn0003997	-2.85926	2.31729	0.541976	-0.57464	-0.81871	-0.769841	0.116389	-0.171212
FBgn0003997	-2.85926	2.31729	0.541976	-0.57464	-0.81871	-0.769841	0.116389	-0.171212
FBgn0004002	0.305829	-0.0209778	-0.284851	0.118555	-0.237831	-0.518828	-0.408505	0.430597
FBgn0004003	-1.34262	0.834063	0.508558	-0.32562	-0.792041	-2.40381	-0.824224	-0.579451
FBgn0004009	-0.19405	0.0935111	0.100539	-0.0180097	-0.144272	-0.327664	0.0166447	-0.0492397
FBgn0004028	1.97175	-0.172944	-1.79881	0.0316751	1.36011	2.09616	1.84431	-0.421675
FBgn0004028	1.97175	-0.172944	-1.79881	0.0316751	1.36011	2.09616	1.84431	-0.421675
FBgn0004034	0.969506	-0.514834	-0.454672	-0.1253	0.146586	-0.102087	0.262569	-0.176285
FBgn0004045	0.245324	-0.215451	-0.0298731	-0.153281	-0.0506385	-0.159411	0.237277	-0.304271
FBgn0004047	0.794986	-0.437503	-0.357483	-0.222098	-0.120433	-0.0417575	0.0572949	-0.557763
FBgn0004050	0.661943	-0.177555	-0.484388	-0.146149	-0.109743	0.0642616	-0.169449	0.170664
FBgn0004052	0.658823	-1.17855	0.519728	-0.114374	-0.320779	-0.181196	0.101949	-0.450439
FBgn0004053	-0.0245705	-0.402501	0.427071	-0.061831	-0.128661	0.203197	0.112877	0.0571494
FBgn0004054	0.242596	-0.182741	-0.0598544	-0.0119763	0.158372	-0.133772	0.108464	-0.48216
FBgn0004057	0.689779	-0.657492	-0.032287	0.144929	0.049106	-0.129871	-0.190656	0.815003
FBgn0004057	0.689779	-0.657492	-0.032287	0.144929	0.049106	-0.129871	-0.190656	0.815003
FBgn0004066	0.0430553	-0.591076	0.548021	-0.649519	-0.845034	-0.307162	-1.02459	0.0665986
FBgn0004087	-0.796026	0.328283	0.467743	0.091945	-0.0919735	0.0381905	-0.0785631	0.128665
FBgn0004101	0.00847744	0.0750751	-0.0835525	-0.103463	-0.00387564	0.108043	-0.198194	0.364052
FBgn0004102	0.0321554	-0.144748	0.112593	0.0830128	0.0269357	-0.130248	-0.123108	0.303518
FBgn0004103	-2.52193	-0.411186	2.93312	0.647256	-0.044525	-0.53821	-0.747487	-0.23391
FBgn0004106	-0.102719	0.489136	-0.386417	-0.258206	-0.481529	-0.620635	-0.59371	0.0873877
FBgn0004107	-0.571672	0.81131	-0.239638	0.202185	-0.0304857	-0.290147	0.0276294	-0.361557
FBgn0004108	-2.37762	1.01601	1.36161	0.0823989	-0.683089	-1.11695	-1.00071	0.447988
FBgn0004110	0.745441	-0.966314	0.220873	-0.226168	-0.134525	-0.255761	0.0879915	-0.0123258
FBgn0004117	2.96403	-0.78059	-2.18344	0.22954	1.67049	3.18702	2.89165	-0.524517
FBgn0004118	-0.149595	-0.278042	0.427636	0.429855	0.263223	-0.248065	-0.0560498	-0.110267
FBgn0004120	-0.49768	1.22278	-0.725099	-0.0976542	-0.182946	-0.420891	-0.04447	-0.132912
FBgn0004133	-0.371577	-0.903862	1.27544	0.255422	-0.292456	-1.57899	-1.16926	0.32204
FBgn0004143	0.905669	0.0335301	-0.9392	-0.292339	-0.0192786	-0.206622	0.236978	-0.127247
FBgn0004145	0.481687	-0.233823	-0.247863	-0.0275978	-0.0901962	0.298757	0.273628	-0.739388
FBgn0004167	0.845366	0.228636	-1.074	0.171146	0.435392	0.644951	0.524285	0.20027
FBgn0004168	0.343383	-0.146749	-0.196634	-0.0657038	0.0576663	0.117809	0.0242211	-0.048846
FBgn0004169	2.96125	-0.478875	-2.48238	0.445073	1.84118	2.93459	2.46958	-0.764325
FBgn0004169	2.96125	-0.478875	-2.48238	0.445073	1.84118	2.93459	2.46958	-0.764325
FBgn0004169	2.96125	-0.478875	-2.48238	0.445073	1.84118	2.93459	2.46958	-0.764325
FBgn0004170	-0.742946	0.472856	0.27009	0.0843715	-0.118027	-1.05074	-0.384335	-0.306797
FBgn0004171	-0.258482	0.425312	-0.16683	0.888619	1.19933	-0.0802488	-0.618908	2.15032
FBgn0004173	-0.521972	0.555038	-0.0330661	0.319537	0.0933771	0.313143	0.158261	1.02816
FBgn0004173	-0.521972	0.555038	-0.0330661	0.319537	0.0933771	0.313143	0.158261	1.02816
FBgn0004174	-0.428266	0.266618	0.161648	0.613798	0.253793	0.0172155	0.0706264	0.556726
FBgn0004175	0.00771184	0.393607	-0.401319	0.837794	1.55461	0.121015	0.401253	0.588411
FBgn0004176	-0.0308096	0.0676272	-0.0368176	-0.078416	-0.133676	-0.299572	-0.202274	0.0125195
FBgn0004177	-1.81765	0.975598	0.84205	0.0807343	-0.57436	-1.06043	-1.04067	0.274095
FBgn0004177	-1.81765	0.975598	0.84205	0.0807343	-0.57436	-1.06043	-1.04067	0.274095
FBgn0004179	-0.624507	0.751195	-0.126687	-0.059227	-0.149281	-0.144746	-0.0178264	-0.0547445
FBgn0004179	-0.624507	0.751195	-0.126687	-0.059227	-0.149281	-0.144746	-0.0178264	-0.0547445
FBgn0004181	0.112306	-0.010441	-0.101865	-0.130881	-0.180904	0.240576	0.400787	0.0812958
FBgn0004197	-0.644978	0.0172322	0.627746	0.29251	-0.148345	-0.460772	-0.429767	0.261103
FBgn0004198	0.326212	-0.132679	-0.193533	-0.184954	-0.137893	-0.618677	0.575087	-1.24298
FBgn0004210	-0.956564	-0.337105	1.29367	-0.0662825	-0.292748	0.150995	-0.177238	-0.214083
FBgn0004227	0.112161	0.258424	-0.370586	-0.0527352	-0.0906315	-0.705486	-0.611724	-0.0916892
FBgn0004228	0.0580385	0.847627	-0.905666	0.313806	1.1205	2.31707	1.39631	-0.169788
FBgn0004236	-0.628201	0.387572	0.240628	-0.202558	-0.407993	-0.535151	0.174537	-0.290005
FBgn0004236	-0.628201	0.387572	0.240628	-0.202558	-0.407993	-0.535151	0.174537	-0.290005
FBgn0004237	-0.0217889	0.71335	-0.691561	-0.0298622	-0.132285	-0.046904	-0.751832	1.85071
FBgn0004240	0.741329	-0.144459	-0.596869	-0.419587	-0.0184939	-0.627587	0.154197	-0.863385
FBgn0004242	-0.0627363	-0.163998	0.226734	-0.206951	-0.657979	0.0973742	0.228661	0.0036789
FBgn0004242	-0.0627363	-0.163998	0.226734	-0.206951	-0.657979	0.0973742	0.228661	0.0036789
FBgn0004243	0.367438	-0.760918	0.39348	-0.0660273	0.122105	-0.403792	-0.459059	0.361454
FBgn0004244	1.03441	-0.0198607	-1.01455	0.0730507	0.176092	-0.376348	0.31459	-0.741119
FBgn0004359	-0.593921	0.301187	0.292734	0.228736	-0.221158	-0.543415	-0.445914	0.481159
FBgn0004360	-0.206621	-0.122977	0.329597	-0.0871139	-0.182403	-0.444308	-0.081238	0.329455
FBgn0004362	0.26545	-0.248574	-0.0168765	-0.651872	-0.962827	-2.14932	-1.11394	-0.304
FBgn0004364	0.240989	-0.0727496	-0.168239	0.279977	0.321559	-0.910576	-0.71786	-0.0103076
FBgn0004366	0.623839	0.185584	-0.809424	-0.0480604	0.457569	0.370711	0.104013	-0.070102
FBgn0004367	0.931298	0.506644	-1.43794	-0.130875	0.0329944	-0.0687743	0.0604567	-0.350275
FBgn0004368	0.510324	-0.421622	-0.0887019	-0.147333	-0.124489	-0.570988	0.424326	-0.337625
FBgn0004368	0.510324	-0.421622	-0.0887019	-0.147333	-0.124489	-0.570988	0.424326	-0.337625
FBgn0004369	-0.974778	0.236001	0.738777	0.242955	0.154615	-1.77134	-0.732799	-0.135493
FBgn0004370	-0.573007	0.281898	0.291109	0.66975	1.04088	-0.213258	0.0865152	-0.457001
FBgn0004370	-0.573007	0.281898	0.291109	0.66975	1.04088	-0.213258	0.0865152	-0.457001
FBgn0004372	-1.47083	0.714105	0.756726	-0.192241	-0.570011	-0.552638	0.132006	-0.478701
FBgn0004372	-1.47083	0.714105	0.756726	-0.192241	-0.570011	-0.552638	0.132006	-0.478701
FBgn0004373	-1.64051	1.31224	0.328269	0.4613	0.292543	-0.473532	-0.240546	-0.308874
FBgn0004374	0.0112937	-0.588912	0.577618	0.0414988	-0.041108	-0.00556293	-0.199435	0.723746
FBgn0004377	-0.0800928	-0.707571	0.787664	-0.172007	-0.391637	-0.235785	0.131467	0.0259291
FBgn0004378	0.499093	0.311813	-0.810906	-0.0984784	0.178357	-0.391377	-0.24501	-0.226372
FBgn0004379	0.325963	0.213516	-0.539478	0.110045	0.363744	-0.0868222	-0.25498	-0.178346
FBgn0004380	-0.207614	0.259522	-0.0519076	-0.182215	-0.200759	-0.0181404	-0.173642	0.12962
FBgn0004381	0.585372	-0.754739	0.169366	-0.021261	0.0168315	-0.157392	-0.33627	-0.32771
FBgn0004387	-2.54202	1.90741	0.634605	0.0940067	-0.111987	-0.577364	-0.841844	0.524009
FBgn0004389	0.492768	-0.240087	-0.252681	-0.178449	0.0276409	0.100806	0.18744	-0.520177
FBgn0004390	-0.464106	-0.0957545	0.55986	0.288231	0.128438	-0.152158	-0.347892	0.326076
FBgn0004394	0.199821	-0.271605	0.071784	-0.0929009	-0.0762929	0.00754921	0.136697	-0.179707
FBgn0004395	-0.95726	-0.177516	1.13478	0.351054	-0.0274942	-0.540005	-0.421441	-0.633363
FBgn0004396	-1.93338	-0.658172	2.59155	-0.000713681	-0.702433	-0.778658	-0.290098	-0.558468
FBgn0004397	0.95031	-0.581207	-0.369103	-0.139372	-0.227777	0.311988	-0.0613089	0.337077
FBgn0004399	1.32705	0.129195	-1.45624	0.1155	0.105115	-0.436252	-0.426654	0.615436
FBgn0004399	1.32705	0.129195	-1.45624	0.1155	0.105115	-0.436252	-0.426654	0.615436
FBgn0004401	0.752751	-1.15434	0.401586	0.159881	-0.0897678	-1.15596	-0.583397	0.253006
FBgn0004401	0.752751	-1.15434	0.401586	0.159881	-0.0897678	-1.15596	-0.583397	0.253006
FBgn0004403	0.713083	-0.201315	-0.511768	0.0409657	-0.312205	0.700979	0.372306	-0.0510125
FBgn0004404	0.900709	-2.18523	1.28453	-0.554781	-0.508745	0.298025	0.190319	-0.0979156
FBgn0004406	0.289794	-0.467311	0.177517	0.0902693	0.332618	0.424029	0.23656	0.124253
FBgn0004407	0.498342	-0.239313	-0.259029	-0.343461	-0.23538	0.310077	0.201407	0.0799644
FBgn0004414	-0.165488	-0.0372964	0.202784	0.0910814	-0.0579275	-0.489391	-0.19861	-0.188396
FBgn0004419	-1.28203	0.382052	0.899977	-0.330307	-0.835607	-0.921152	-1.21581	-0.155779
FBgn0004425	3.4721	-1.4197	-2.0524	1.1336	3.14632	3.50381	3.55613	0.106995
FBgn0004427	1.49155	-0.538644	-0.952909	1.03477	2.53409	2.96434	3.42744	0.444604
FBgn0004427	1.49155	-0.538644	-0.952909	1.03477	2.53409	2.96434	3.42744	0.444604
FBgn0004428	3.99874	-1.51967	-2.47907	1.24838	4.06406	3.92525	3.82769	0.580656
FBgn0004429	2.05997	-0.722879	-1.33709	1.47706	3.51407	3.04368	3.43167	-0.249117
FBgn0004430	1.89923	-0.786926	-1.1123	1.10567	3.17791	3.48887	3.79716	0.143173
FBgn0004431	-2.90051	1.49712	1.40339	0.214739	-0.821115	0.0411218	0.588929	-0.92953
FBgn0004432	-0.156403	0.710432	-0.554029	-0.378759	-0.427424	-0.254623	-0.330382	0.136308
FBgn0004435	0.0724158	0.409537	-0.481953	-0.213251	0.0755505	-0.372147	-0.0269715	-0.0289887
FBgn0004436	0.325218	-0.00244966	-0.322769	-0.0138802	-0.0129645	-0.564162	-0.268518	-0.369953
FBgn0004446	0.0689093	-0.448739	0.37983	-0.0111048	-0.106404	-0.459679	0.321363	-0.243268
FBgn0004449	-1.70488	-0.562716	2.2676	0.163858	0.00111371	-0.729559	-0.399726	0.079287
FBgn0004456	-0.575462	-0.0499881	0.62545	0.135794	-0.257309	-0.335377	0.412104	-0.773498
FBgn0004461	-0.850209	0.463446	0.386762	0.261128	-0.121172	-0.25785	-0.367474	0.296985
FBgn0004462	1.02891	-1.03736	0.00844347	-0.0819453	-0.161835	-0.101825	-0.0479381	-0.458512
FBgn0004463	0.666462	-0.622347	-0.0441149	-0.0588689	-0.0182291	0.0127116	-0.183751	0.128629
FBgn0004465	0.891254	-0.527517	-0.363737	-0.497067	-0.349636	0.451399	0.25715	-0.0792882
FBgn0004493	0.0556097	-0.335308	0.279699	0.25733	-0.0694131	-0.340544	-0.140486	-0.00154233
FBgn0004507	4.24381	-1.71704	-2.52677	0.220978	1.62707	3.87613	3.28522	0.465289
FBgn0004509	0.486241	-0.249947	-0.236293	0.325857	0.249905	0.0422162	-0.105838	0.379244
FBgn0004509	0.486241	-0.249947	-0.236293	0.325857	0.249905	0.0422162	-0.105838	0.379244
FBgn0004510	0.990281	-0.585569	-0.404711	-0.0976414	-0.19686	0.283993	-0.0618897	0.082595
FBgn0004511	0.865738	-0.414313	-0.451424	0.0493423	0.437752	-1.16325	-0.0890702	0.520456
FBgn0004512	-1.69288	-0.157472	1.85035	0.00371617	-0.330661	-0.37106	-0.105978	-0.251274
FBgn0004513	0.968175	-0.110112	-0.858064	0.00412129	0.0898069	-0.148659	-0.0721336	-0.50545
FBgn0004514	0.942735	-0.900501	-0.0422344	-0.207821	-0.151466	0.130695	0.073007	-0.00512884
FBgn0004516	0.183639	0.274087	-0.457726	-0.00772589	-0.0599042	-0.173178	0.174382	-0.534614
FBgn0004551	3.36846	-1.67297	-1.69549	0.745977	1.59554	1.355	0.384555	0.0636736
FBgn0004551	3.36846	-1.67297	-1.69549	0.745977	1.59554	1.355	0.384555	0.0636736
FBgn0004552	0.0252247	0.658816	-0.684041	-0.0366469	-0.0113858	-0.00254986	0.340616	-0.388902
FBgn0004554	0.393101	-0.493461	0.10036	1.97603	1.95456	-0.11908	1.71781	1.00155
FBgn0004556	-0.0642198	-0.303146	0.367366	-0.179625	-0.439547	0.0625813	-0.014995	-0.2533
FBgn0004567	1.08194	-0.134071	-0.947867	-0.452047	-0.0586615	-0.0664742	-0.166442	-0.0656913
FBgn0004568	0.589468	-0.72463	0.135163	0.325438	0.138361	0.00306854	-0.417715	-0.312411
FBgn0004569	-1.75234	1.67632	0.0760259	0.0564952	-0.00516092	-0.434384	-0.0174245	-0.201637
FBgn0004571	-0.734043	0.391158	0.342885	0.134849	0.0740405	#N/A	0.0299029	#N/A
FBgn0004572	-0.687299	0.764893	-0.0775936	0.0702531	-0.00789367	-0.165294	-0.0555188	-0.256781
FBgn0004573	1.20816	-0.671714	-0.536443	-0.370991	-0.336943	0.0683574	0.174828	-0.259669
FBgn0004574	0.155699	-0.0184243	-0.137275	-0.378405	-0.337073	0.209741	-0.286383	0.16592
FBgn0004575	-0.643657	-1.03289	1.67655	0.316109	-0.151417	-0.170014	-0.0841031	-0.160985
FBgn0004577	0.78777	-0.532525	-0.255244	0.0843436	0.110337	0.352483	0.0984853	0.127457
FBgn0004579	-0.279503	-0.407727	0.687231	0.2089	0.0164384	-0.107925	-0.271557	0.275605
FBgn0004580	0.741378	-0.0320897	-0.709288	-0.323568	0.36497	0.044192	0.127402	-0.405613
FBgn0004581	0.325065	0.172564	-0.497629	-0.0246194	0.432023	-0.00584503	-0.634571	0.208165
FBgn0004583	0.500366	-0.452925	-0.0474415	0.101683	-0.0171562	-0.609225	-0.534902	0.176067
FBgn0004584	-0.28435	0.0189333	0.265417	0.14989	0.291844	-0.381123	-0.438863	-0.264252
FBgn0004586	-0.673387	-0.0135879	0.686975	0.165184	0.28749	-0.477726	0.190344	0.0459842
FBgn0004586	-0.673387	-0.0135879	0.686975	0.165184	0.28749	-0.477726	0.190344	0.0459842
FBgn0004586	-0.673387	-0.0135879	0.686975	0.165184	0.28749	-0.477726	0.190344	0.0459842
FBgn0004587	-1.90816	0.0810406	1.82712	0.161797	-0.391248	-0.235513	-0.549047	0.58478
FBgn0004587	-1.90816	0.0810406	1.82712	0.161797	-0.391248	-0.235513	-0.549047	0.58478
FBgn0004588	-1.39711	-1.40201	2.79912	-0.686649	-1.92785	-4.34111	-2.00966	2.46322
FBgn0004589	-1.56721	-1.16047	2.72769	-0.789045	-2.47462	-3.81256	-1.25188	0.615224
FBgn0004590	-1.60549	-1.37305	2.97854	-0.469185	-2.89148	-3.84246	-1.79408	0.214394
FBgn0004591	-0.785419	-0.855134	1.64055	-0.471725	-1.40396	-3.05454	-1.48446	0.544325
FBgn0004592	3.68636	3.52975	-7.21611	-2.98809	0.464187	-2.14726	-1.19836	-1.3138
FBgn0004593	-1.14661	-1.2486	2.39522	-0.76972	-2.59472	-3.67988	-1.78426	0.77115
FBgn0004594	-0.584275	-0.998213	1.58249	-0.369219	-2.02316	-4.21135	-0.404815	0.138202
FBgn0004595	-0.543188	-0.268044	0.811233	0.208055	-0.0870312	-0.00528308	-0.179829	-0.192753
FBgn0004597	-1.3069	-0.23738	1.54428	-0.0562706	-0.418083	-0.00906201	-0.195479	0.222458
FBgn0004598	0.102485	-0.263476	0.160991	0.251531	0.374873	-0.292763	-0.341752	-0.0415951
FBgn0004603	-0.952329	-0.210084	1.16241	0.172571	-0.0912912	-1.03983	-0.385201	-0.274063
FBgn0004606	0.309084	-0.303415	-0.0056684	-0.170257	-0.11204	-0.0390922	0.118356	0.232302
FBgn0004606	0.309084	-0.303415	-0.0056684	-0.170257	-0.11204	-0.0390922	0.118356	0.232302
FBgn0004607	-1.3971	0.212041	1.18506	0.357602	-0.626088	-1.29783	-0.515131	-0.221914
FBgn0004611	-0.261158	-0.772431	1.03359	0.00706635	-0.143519	-0.274583	-0.0813333	-0.203368
FBgn0004619	0.156709	-0.0597225	-0.0969869	-0.033951	0.0907187	0.165618	0.0345257	0.0102236
FBgn0004620	0.221667	0.312626	-0.534293	-0.0328396	-0.122666	-0.21291	-0.0494794	-0.180866
FBgn0004622	0.479211	-0.182639	-0.296571	-0.637187	-0.424866	-0.380624	0.139752	0.056809
FBgn0004623	0.50796	0.0243828	-0.532342	-0.23778	-0.0321054	-0.0513601	0.0619578	-0.556124
FBgn0004624	0.00375674	0.300743	-0.304499	0.0836882	-0.360879	#N/A	0.00138911	#N/A
FBgn0004625	0.206158	0.130064	-0.336223	-0.100434	0.034485	-0.280004	0.384246	-0.639458
FBgn0004629	0.00177163	-1.61543	1.61366	-0.441067	-0.355702	0.321602	0.261711	0.0633107
FBgn0004635	1.00262	-0.664912	-0.337711	-0.0695158	0.237737	-0.532631	0.018082	-0.441366
FBgn0004636	-2.98557	0.716554	2.26901	0.65215	0.683707	0.40542	0.0931093	-0.533935
FBgn0004636	-2.98557	0.716554	2.26901	0.65215	0.683707	0.40542	0.0931093	-0.533935
FBgn0004638	-0.163895	0.812725	-0.648829	-0.163801	-0.302379	-0.164537	0.339787	-0.684718
FBgn0004643	0.891227	-0.893541	0.00231359	-0.248974	0.165758	-0.086317	0.101341	-0.170297
FBgn0004644	-0.310997	0.048058	0.262939	0.283881	0.0682905	-0.263495	-0.435496	0.457701
FBgn0004646	-6.40837	1.84276	4.56561	0.618776	-0.603393	-0.963788	-0.539823	-0.102041
FBgn0004646	-6.40837	1.84276	4.56561	0.618776	-0.603393	-0.963788	-0.539823	-0.102041
FBgn0004647	-0.255246	0.00398659	0.251259	0.104	-0.173737	-0.207191	-0.314313	0.211041
FBgn0004648	-0.557764	0.420177	0.137586	-0.0620759	-0.216256	-0.446159	0.130469	-0.469012
FBgn0004648	-0.557764	0.420177	0.137586	-0.0620759	-0.216256	-0.446159	0.130469	-0.469012
FBgn0004648	-0.557764	0.420177	0.137586	-0.0620759	-0.216256	-0.446159	0.130469	-0.469012
FBgn0004649	0.398193	-0.315198	-0.0829949	-0.144268	-0.180235	-0.169573	0.151787	-0.630022
FBgn0004652	1.20268	-0.659679	-0.542999	-0.32991	-0.341151	0.424151	0.303587	0.151623
FBgn0004652	1.20268	-0.659679	-0.542999	-0.32991	-0.341151	0.424151	0.303587	0.151623
FBgn0004652	1.20268	-0.659679	-0.542999	-0.32991	-0.341151	0.424151	0.303587	0.151623
FBgn0004652	1.20268	-0.659679	-0.542999	-0.32991	-0.341151	0.424151	0.303587	0.151623
FBgn0004654	0.139179	0.2526	-0.391779	-0.15199	0.0677077	0.864394	0.264595	0.42982
FBgn0004655	0.316234	-0.926113	0.609878	-0.171907	-0.26443	-0.0904522	0.520503	0.0492862
FBgn0004655	0.316234	-0.926113	0.609878	-0.171907	-0.26443	-0.0904522	0.520503	0.0492862
FBgn0004656	0.475785	-0.44133	-0.034455	-0.300867	-0.0491524	#N/A	0.0330141	#N/A
FBgn0004657	-0.542418	0.600667	-0.0582498	-0.011803	-0.04098	-0.626884	-0.553357	-0.369002
FBgn0004666	0.3508	0.295811	-0.646611	0.115634	0.122852	0.15962	-0.089094	0.11567
FBgn0004687	-1.26367	0.547817	0.715848	-0.2704	-0.508074	0.093931	-0.0928014	-0.0775766
FBgn0004698	-1.6321	0.0497932	1.5823	0.197467	-0.0759053	-0.395163	-0.190253	-0.130496
FBgn0004777	0.250022	-0.753721	0.5037	-0.0922917	-0.0769613	-0.308366	1.93454	-1.93259
FBgn0004778	0.14549	0.266949	-0.412439	0.259622	0.565092	-0.458395	0.306355	0.384771
FBgn0004779	-0.303204	-0.133793	0.436997	0.522207	0.759408	-0.399408	0.195117	0.641116
FBgn0004779	-0.303204	-0.133793	0.436997	0.522207	0.759408	-0.399408	0.195117	0.641116
FBgn0004780	0.27384	-0.585094	0.311254	1.05536	1.26502	-0.0856805	0.456479	0.418021
FBgn0004781	1.06458	0.91287	-1.97745	-0.255647	0.170028	0.219374	0.333489	-0.107943
FBgn0004782	0.368856	-0.408849	0.0399927	0.758953	0.842816	0.402246	0.674975	1.05824
FBgn0004783	-0.0492226	-0.261489	0.310712	1.03511	0.425041	0.401722	0.73103	1.08486
FBgn0004784	-0.00713519	0.977434	-0.970299	-0.138245	0.28005	-0.174847	0.275552	-0.560248
FBgn0004784	-0.00713519	0.977434	-0.970299	-0.138245	0.28005	-0.174847	0.275552	-0.560248
FBgn0004811	-1.23843	1.02511	0.213321	-0.0935965	-0.411359	-0.223407	-0.354705	0.263469
FBgn0004811	-1.23843	1.02511	0.213321	-0.0935965	-0.411359	-0.223407	-0.354705	0.263469
FBgn0004811	-1.23843	1.02511	0.213321	-0.0935965	-0.411359	-0.223407	-0.354705	0.263469
FBgn0004811	-1.23843	1.02511	0.213321	-0.0935965	-0.411359	-0.223407	-0.354705	0.263469
FBgn0004828	-0.712095	0.849834	-0.137739	-0.01111	-0.358055	-0.73195	-1.35879	-0.11214
FBgn0004832	-0.558982	-0.360624	0.919606	-0.0811715	-0.342183	-0.0701879	0.00941047	-0.0128836
FBgn0004834	-0.206161	-0.228722	0.434883	-0.0377172	-0.0465333	0.17142	0.286834	0.0258714
FBgn0004837	-0.680929	0.533044	0.147885	0.0524494	0.158935	-0.0140008	-0.354383	0.440613
FBgn0004838	-2.44765	1.63106	0.816591	0.155519	-0.0909552	-0.234691	-0.801426	0.0660729
FBgn0004839	-0.467248	-0.441217	0.908465	-0.0287724	-0.437043	-0.897418	-0.250351	-0.065879
FBgn0004841	0.0947213	-0.488829	0.394108	0.0283187	0.00871632	-0.169432	0.224568	0.13364
FBgn0004842	0.165703	-0.142652	-0.0230505	-0.0789916	0.201614	-0.0882732	-0.0214423	0.235377
FBgn0004852	0.777903	0.642665	-1.42057	-0.204724	0.494553	0.447096	0.142385	0.013874
FBgn0004854	-0.191888	0.63926	-0.447372	0.143392	0.0702901	-0.033143	-0.147781	0.20111
FBgn0004855	-0.378859	-0.044383	0.423242	-0.19578	-0.429395	-0.22475	-0.226846	0.436217
FBgn0004856	0.200507	-0.421836	0.221329	-0.0462442	-0.278757	0.292911	0.410927	0.257783
FBgn0004858	-0.0623248	-0.0257478	0.0880726	0.304951	0.133458	0.0211586	0.295928	-0.207262
FBgn0004859	-0.295086	0.275935	0.0191504	0.0802316	-0.314943	-1.78809	-1.17003	-0.100478
FBgn0004860	-0.330734	-0.637801	0.968534	0.203732	-0.130558	-0.570113	-0.541714	-0.0175955
FBgn0004861	-1.16027	0.148814	1.01145	0.327557	-0.407135	-0.75673	0.25511	-0.532053
FBgn0004861	-1.16027	0.148814	1.01145	0.327557	-0.407135	-0.75673	0.25511	-0.532053
FBgn0004861	-1.16027	0.148814	1.01145	0.327557	-0.407135	-0.75673	0.25511	-0.532053
FBgn0004862	0.357903	-1.3373	0.979393	-0.156772	-0.143875	-0.358621	-0.667403	0.118492
FBgn0004862	0.357903	-1.3373	0.979393	-0.156772	-0.143875	-0.358621	-0.667403	0.118492
FBgn0004865	-0.291902	0.544037	-0.252135	0.220949	-0.269653	-0.00529294	0.0150536	-0.572184
FBgn0004865	-0.291902	0.544037	-0.252135	0.220949	-0.269653	-0.00529294	0.0150536	-0.572184
FBgn0004867	-0.14364	-0.130887	0.274527	0.0319613	-0.309789	0.0408104	-0.414119	0.254512
FBgn0004868	-0.243467	-0.332633	0.5761	-0.321772	0.278913	-0.658094	-1.00392	0.0180079
FBgn0004870	0.074428	-0.970629	0.896201	0.116519	-0.0488193	-0.331987	-0.217281	0.389912
FBgn0004872	0.310992	0.0520544	-0.363047	0.0203619	0.195163	0.0562643	0.0343343	0.0365738
FBgn0004873	-0.27958	0.197458	0.0821214	-0.0789099	-0.149475	-0.24839	0.119864	-0.104698
FBgn0004873	-0.27958	0.197458	0.0821214	-0.0789099	-0.149475	-0.24839	0.119864	-0.104698
FBgn0004875	0.1105	0.495373	-0.605872	0.031305	-0.0110593	0.238658	-0.133089	0.520906
FBgn0004876	-3.5107	-1.26591	4.77661	0.214252	-0.211284	-0.151214	-0.604087	0.476001
FBgn0004879	0.40585	0.00456516	-0.410415	-0.107994	-0.067829	0.2031	0.119871	0.409619
FBgn0004880	0.113698	-0.383856	0.270158	0.0158058	0.10697	-0.314933	-0.249333	0.147734
FBgn0004882	0.0658676	-0.189357	0.123489	0.822948	0.875957	0.141953	-0.305157	0.765685
FBgn0004885	-3.39349	2.52937	0.864122	0.215207	-0.906535	-0.701774	-0.935954	-0.201766
FBgn0004888	0.806349	-0.154614	-0.651735	0.0274962	-0.0265476	0.265693	-0.0831361	0.267461
FBgn0004889	-1.97986	0.137348	1.84251	0.283256	-0.513643	-0.568139	-0.572475	-0.114607
FBgn0004892	-0.529726	-0.810645	1.34037	0.299139	-0.23452	-0.437293	-0.296351	0.46787
FBgn0004893	-0.724923	0.254335	0.470588	0.643047	0.371202	-0.612092	-0.820062	0.13809
FBgn0004895	-0.475296	0.558498	-0.0832014	-0.0496287	0.00380821	-0.217176	0.198725	-0.164309
FBgn0004897	0.0363138	-0.998324	0.96201	0.0588436	-0.0144035	-0.253389	-0.325321	0.13007
FBgn0004898	-1.46213	-0.424395	1.88652	0.131057	-0.340154	-0.750705	-0.456972	0.310045
FBgn0004901	-0.11276	0.372638	-0.259878	-0.329517	-0.259623	0.0255519	-0.125745	0.133752
FBgn0004901	-0.11276	0.372638	-0.259878	-0.329517	-0.259623	0.0255519	-0.125745	0.133752
FBgn0004903	0.288201	0.178973	-0.467173	0.184618	0.16105	0.0407657	-0.452714	0.764162
FBgn0004907	0.0165654	0.0286157	-0.0451811	-0.305361	-0.249383	-0.43678	-0.0915871	-0.452756
FBgn0004908	-0.0221495	-0.295503	0.317652	0.000595897	-0.262678	0.048038	-0.00801895	0.320635
FBgn0004910	-0.868622	1.16569	-0.297065	0.255128	0.316207	-0.301132	0.226335	-1.10939
FBgn0004913	0.458614	-0.260162	-0.198452	-0.139419	-0.0190473	-0.187412	-0.13511	0.20018
FBgn0004914	1.33848	-1.45609	0.117609	0.105672	-0.0305664	0.354085	0.130557	0.273267
FBgn0004914	1.33848	-1.45609	0.117609	0.105672	-0.0305664	0.354085	0.130557	0.273267
FBgn0004915	0.318791	0.0316736	-0.350464	-0.338715	-0.235938	-0.0542113	-0.232297	0.0854195
FBgn0004919	0.391996	-0.977397	0.585402	-0.0315625	-0.426055	-0.386034	-0.111987	0.166922
FBgn0004921	-0.0469077	-0.598905	0.645813	-0.153554	-0.407136	0.485054	-0.0978718	0.116612
FBgn0004922	1.18915	-0.282521	-0.906632	0.0243108	-0.361878	0.427632	0.126289	-0.0922227
FBgn0004924	-0.404384	0.420498	-0.016114	0.244842	0.0931714	-0.279415	-0.289373	0.0144049
FBgn0004925	0.665365	-0.132903	-0.532463	-0.312649	-0.563744	0.834255	0.354483	0.0544632
FBgn0004926	0.848357	-0.714879	-0.133478	-0.520491	-0.335302	0.252151	0.0341642	-0.0055023
FBgn0004926	0.848357	-0.714879	-0.133478	-0.520491	-0.335302	0.252151	0.0341642	-0.0055023
FBgn0004956	0.0259606	-0.25608	0.230119	-0.00514996	-0.389929	0.388214	0.146389	-0.173729
FBgn0004957	0.0494046	0.0586562	-0.108061	0.0252708	0.00341407	0.368834	-0.0199386	0.132499
FBgn0005198	-0.111033	0.0976273	0.013406	0.12956	0.424058	0.175406	-0.0981579	0.411023
FBgn0005278	3.21379	-1.10712	-2.10666	0.527317	0.410243	2.09841	1.04763	-0.892907
FBgn0005278	3.21379	-1.10712	-2.10666	0.527317	0.410243	2.09841	1.04763	-0.892907
FBgn0005278	3.21379	-1.10712	-2.10666	0.527317	0.410243	2.09841	1.04763	-0.892907
FBgn0005278	3.21379	-1.10712	-2.10666	0.527317	0.410243	2.09841	1.04763	-0.892907
FBgn0005355	-0.771045	-1.22742	1.99846	-0.284332	-0.312342	-0.291153	-0.351164	0.231118
FBgn0005386	-0.940731	-0.515818	1.45655	0.0329532	0.102135	-0.3425	-0.375501	0.213425
FBgn0005391	1.2477	-0.32819	-0.919507	-0.201752	0.040879	-0.16835	0.189103	0.07108
FBgn0005410	-0.431591	-0.343788	0.775379	0.28711	0.328532	-0.338723	0.118148	-0.135098
FBgn0005411	0.158664	0.0482166	-0.20688	-0.219511	-0.288473	0.0186853	-0.367366	0.0100667
FBgn0005427	-0.479895	-0.204259	0.684154	0.156421	-0.192267	-0.506878	-0.0987176	-0.125012
FBgn0005427	-0.479895	-0.204259	0.684154	0.156421	-0.192267	-0.506878	-0.0987176	-0.125012
FBgn0005533	-0.254778	-0.167898	0.422676	-0.198713	-0.482649	0.761209	1.24199	0.169686
FBgn0005558	0.469033	-0.419024	-0.0500096	0.0199278	0.231759	-0.106035	0.0815318	-0.399937
FBgn0005561	-0.188044	0.0559537	0.132091	-0.0330093	0.0668995	-0.231025	-0.121601	-0.437063
FBgn0005563	-0.803897	0.388269	0.415628	0.0462325	0.21446	-0.186152	0.174355	-0.170272
FBgn0005564	0.0138089	-0.170012	0.156203	-0.0617533	-0.18768	0.0147131	0.50932	-1.49204
FBgn0005586	0.614151	0.297856	-0.912007	-0.218429	0.0779883	-0.200701	-0.0953481	-0.167309
FBgn0005592	-0.107445	-0.104551	0.211997	-0.229894	-0.165474	-0.976073	-1.26191	-0.257049
FBgn0005593	-0.166269	-0.274685	0.440954	-0.130467	-0.519184	-0.672725	-0.0457481	0.138393
FBgn0005596	0.992099	-0.516938	-0.475161	-0.0744432	0.00591197	-0.0309528	0.149481	0.124659
FBgn0005612	-5.06057	3.12992	1.93065	-0.116417	-0.938146	-2.2966	0.0670928	-0.631272
FBgn0005612	-5.06057	3.12992	1.93065	-0.116417	-0.938146	-2.2966	0.0670928	-0.631272
FBgn0005612	-5.06057	3.12992	1.93065	-0.116417	-0.938146	-2.2966	0.0670928	-0.631272
FBgn0005613	0.418597	-0.228239	-0.190358	-0.058004	0.101331	-0.273186	-0.321306	0.110985
FBgn0005614	0.785363	0.678461	-1.46382	-0.231183	0.180358	0.582469	0.0711874	-0.0971165
FBgn0005616	0.808593	0.304228	-1.11282	-0.0105587	0.235407	#N/A	-0.118402	#N/A
FBgn0005617	0.116568	-0.308103	0.191535	0.230494	0.196724	0.0342098	-0.222916	0.287932
FBgn0005619	-0.351811	0.118029	0.233781	0.427021	0.278626	-0.503387	-0.145895	0.406288
FBgn0005619	-0.351811	0.118029	0.233781	0.427021	0.278626	-0.503387	-0.145895	0.406288
FBgn0005624	-0.90105	-0.0106298	0.91168	0.228169	-0.078467	-0.614033	-0.407926	0.398645
FBgn0005626	-4.19543	0.249451	3.94598	0.432469	-1.81022	-5.20325	-4.13773	-1.83299
FBgn0005629	0.00469894	0.0931666	-0.0978655	-0.25959	-0.03688	0.194054	0.0484581	0.0545358
FBgn0005630	-1.30679	-0.0833127	1.3901	0.481385	-0.199674	-1.09288	-1.44697	0.481018
FBgn0005630	-1.30679	-0.0833127	1.3901	0.481385	-0.199674	-1.09288	-1.44697	0.481018
FBgn0005630	-1.30679	-0.0833127	1.3901	0.481385	-0.199674	-1.09288	-1.44697	0.481018
FBgn0005631	0.145923	-0.396904	0.250981	-0.112818	-0.183194	-0.897408	-0.269266	-0.285626
FBgn0005633	0.569455	-0.749911	0.180456	-0.134568	-0.19994	-0.130616	-0.0489967	-1.27795
FBgn0005634	-1.48862	0.0303909	1.45823	0.0240511	-1.13579	-1.93261	-1.24554	-0.179599
FBgn0005636	0.245725	-1.32604	1.08032	-0.157404	-0.374032	0.308911	-0.0465158	0.156748
FBgn0005638	-1.62637	-0.185196	1.81156	-0.0858909	-0.86297	-2.48608	-2.00436	0.820382
FBgn0005638	-1.62637	-0.185196	1.81156	-0.0858909	-0.86297	-2.48608	-2.00436	0.820382
FBgn0005639	0.0827182	-0.428535	0.345816	-0.163577	-0.544862	-0.173448	0.0518436	-0.218806
FBgn0005640	-1.39582	-0.469994	1.86582	0.0150283	-0.807027	-0.828842	-0.43013	-0.376518
FBgn0005642	0.0352194	0.0644352	-0.0996546	0.180743	0.348857	-0.0388915	0.239656	0.0169058
FBgn0005649	-2.74179	-0.100066	2.84185	0.393887	-0.300683	-0.960422	-1.28998	0.594218
FBgn0005654	0.0987188	0.35695	-0.455668	0.195379	0.788897	0.188913	-0.255962	0.510983
FBgn0005655	-0.451856	-0.210383	0.662239	-0.335258	-0.318841	-1.41447	-0.672988	0.196325
FBgn0005658	-0.163814	-0.417426	0.58124	0.0895071	-0.043369	0.12815	-0.662136	-0.188115
FBgn0005659	-0.240452	0.305078	-0.0646254	0.273778	0.258073	0.201631	-0.112614	0.164639
FBgn0005660	1.13403	-0.888516	-0.245518	-0.2158	0.0386134	0.424327	0.177072	-0.0177485
FBgn0005664	0.184022	-0.806034	0.622012	-0.0774522	-0.114026	-1.11343	0.125748	0.727516
FBgn0005664	0.184022	-0.806034	0.622012	-0.0774522	-0.114026	-1.11343	0.125748	0.727516
FBgn0005666	3.81175	-0.814914	-2.99683	0.178677	2.62054	2.11234	1.62608	-1.09189
FBgn0005670	1.11606	-0.0245689	-1.09149	-1.32291	-0.370781	1.4193	1.21671	0.386245
FBgn0005670	1.11606	-0.0245689	-1.09149	-1.32291	-0.370781	1.4193	1.21671	0.386245
FBgn0005671	2.7197	-0.3944	-2.3253	0.360174	1.09838	1.74984	0.965818	-0.151206
FBgn0005672	-1.04883	0.857196	0.191632	0.880974	0.333857	-1.46106	-1.70256	0.0988815
FBgn0005674	-0.0472075	-0.989561	1.03677	0.122406	-0.486535	0.144232	-0.118663	0.371078
FBgn0005677	1.45932	-0.242446	-1.21687	0.0234531	-0.130407	0.0916463	0.176787	-0.0901534
FBgn0005683	0.10345	0.0982567	-0.201707	0.0436467	-0.0477931	0.184726	-0.12602	0.0926666
FBgn0005694	-0.420543	-0.76222	1.18276	-0.0488586	-0.279196	0.0937472	-0.0444932	-0.0975401
FBgn0005695	-0.468995	0.245308	0.223688	0.0199721	-0.0340591	-0.321089	-0.291526	-0.173813
FBgn0005696	1.30125	-1.67089	0.369647	0.00783337	-0.101122	0.0942857	-0.139937	0.467008
FBgn0005771	-1.13025	0.502436	0.627817	0.208864	-0.274602	-0.322108	-0.610394	0.691509
FBgn0005775	-0.0332143	-0.0377059	0.0709202	0.0484965	-0.0570714	-0.292341	0.0576328	0.148749
FBgn0005776	-0.241973	0.210577	0.0313966	0.520588	0.387922	-0.000884005	-0.888935	-0.181651
FBgn0005777	-0.96303	1.20313	-0.240098	-0.133815	-0.074785	0.0151064	-0.135908	0.613329
FBgn0005777	-0.96303	1.20313	-0.240098	-0.133815	-0.074785	0.0151064	-0.135908	0.613329
FBgn0005778	-0.0732304	0.826872	-0.753642	0.223702	1.11331	-0.0543612	0.14085	0.0742245
FBgn0005779	-0.187063	0.810462	-0.623399	0.186485	0.33075	-0.0921419	0.0422992	-0.319565
FBgn0008635	0.26293	0.550679	-0.813609	-0.29235	0.343328	-0.299042	-0.30908	0.360154
FBgn0008635	0.26293	0.550679	-0.813609	-0.29235	0.343328	-0.299042	-0.30908	0.360154
FBgn0008636	-0.0113568	1.1101	-1.09874	-0.208054	0.0735141	-0.0375416	0.139916	-0.26487
FBgn0008636	-0.0113568	1.1101	-1.09874	-0.208054	0.0735141	-0.0375416	0.139916	-0.26487
FBgn0008646	-0.72297	-0.375887	1.09886	0.116755	-0.0955516	-0.347308	-0.449182	0.288198
FBgn0008649	0.545371	-0.592137	0.046766	0.120315	0.091885	0.237158	0.0939737	0.744529
FBgn0008651	-0.455435	0.439916	0.0155186	0.0768316	-0.0344684	-0.335731	-0.189125	-0.22798
FBgn0008654	-0.0412397	0.933523	-0.892283	-0.0274626	0.00140085	0.0609197	0.0870283	0.0775919
FBgn0010014	-0.552852	-0.0438432	0.596695	-0.358016	-0.689494	-0.372567	-0.315839	0.00858252
FBgn0010019	1.27949	-0.415868	-0.863626	0.784618	1.42908	0.574018	0.177766	-0.186679
FBgn0010038	5.41166	-1.67175	-3.73992	-0.31701	0.800212	0.309574	0.310773	0.235251
FBgn0010039	0.850902	-0.678476	-0.172427	0.665714	0.948905	0.184472	0.335321	0.290602
FBgn0010040	0.442198	-0.194507	-0.247691	0.123101	0.578205	0.216981	0.236341	0.0328768
FBgn0010042	0.173867	0.0358406	-0.209708	-0.0877819	0.00822323	0.598615	0.4563	-0.210858
FBgn0010043	0.970154	-0.293929	-0.676225	0.0746858	1.27051	0.714268	0.640808	0.0732113
FBgn0010044	0.486129	-0.183081	-0.303048	0.00772272	0.0262803	0.846416	0.521459	0.0678277
FBgn0010051	-1.27956	-1.65782	2.93738	0.11378	-0.256313	-0.236336	0.119805	-0.4005
FBgn0010052	-0.200541	0.502307	-0.301766	-0.199136	-0.22469	-0.364853	0.22145	-0.770003
FBgn0010070	1.15622	-0.567116	-0.589107	0.139066	0.0916246	1.00493	0.958157	0.0323114
FBgn0010078	-0.426274	-0.318289	0.744562	-0.226109	-1.0385	0.159497	0.21845	0.162536
FBgn0010083	-0.908036	0.160395	0.747641	-0.486453	-0.910692	-0.0340755	-0.235757	0.279561
FBgn0010097	0.0518739	-0.133035	0.0811609	-0.100462	-0.260196	-0.0183825	0.257971	-0.44812
FBgn0010100	0.445202	0.352123	-0.797325	-0.171607	0.131331	0.0556457	-0.215635	0.0827087
FBgn0010105	-0.381777	-0.276626	0.658403	-0.0415205	-0.25546	-0.661355	-0.611245	0.0537272
FBgn0010110	-0.786702	-0.0791175	0.865819	0.120211	-0.0459383	-0.426391	-0.295916	0.0755774
FBgn0010114	0.462765	0.462268	-0.925032	-0.374603	0.00384515	0.027174	0.0789046	-0.270982
FBgn0010173	-0.467007	0.221369	0.245637	0.215265	0.128753	0.01387	0.0445948	-0.0134045
FBgn0010194	-0.0706141	-0.0619551	0.132569	0.0386182	0.0947389	-0.330707	-0.243936	-0.266148
FBgn0010197	-0.355661	-0.0985754	0.454236	0.618593	0.898846	0.224301	0.0619058	0.142319
FBgn0010198	-0.397488	0.294679	0.10281	-0.304626	-0.32012	0.310252	0.311541	0.0963897
FBgn0010213	0.783211	-1.04737	0.264161	0.0393327	0.264949	1.25824	0.87553	0.376138
FBgn0010217	2.61505	-1.04192	-1.57313	-0.366725	0.415746	0.898401	0.759321	-0.475192
FBgn0010217	2.61505	-1.04192	-1.57313	-0.366725	0.415746	0.898401	0.759321	-0.475192
FBgn0010218	0.743199	-0.062485	-0.680714	-0.0318089	0.438991	0.156898	0.137559	0.249801
FBgn0010218	0.743199	-0.062485	-0.680714	-0.0318089	0.438991	0.156898	0.137559	0.249801
FBgn0010220	0.531628	0.0246141	-0.556242	-0.101589	0.0171155	0.505941	0.127137	0.00216264
FBgn0010222	-2.8345	1.47355	1.36095	-0.0885454	-0.88845	-1.32392	-1.29601	0.00739844
FBgn0010223	2.0122	-0.349017	-1.66318	-0.207695	0.986669	0.728656	0.575216	-0.0819859
FBgn0010225	0.219533	-0.121614	-0.0979195	-0.150795	-0.18078	0.866323	-0.965993	-0.547313
FBgn0010226	-0.627577	0.208802	0.418775	0.0397123	-0.0668053	0.884865	0.456169	-0.37785
FBgn0010228	0.206395	0.0379937	-0.244389	-0.344375	0.000435919	-0.908997	-0.348573	0.605587
FBgn0010229	-5.26218	3.01161	2.25058	0.332502	-0.709371	-0.734717	-0.905433	-0.248964
FBgn0010229	-5.26218	3.01161	2.25058	0.332502	-0.709371	-0.734717	-0.905433	-0.248964
FBgn0010235	0.654011	-0.531316	-0.122695	-0.130133	-0.00354281	-0.313672	-0.578604	-0.0523486
FBgn0010238	-0.378852	0.112604	0.266248	0.294421	-0.411462	-1.85365	-1.29464	-0.447591
FBgn0010240	-0.285989	-0.422131	0.70812	0.0874666	-0.245205	-0.439073	-0.511595	-0.454809
FBgn0010241	1.22967	-0.717416	-0.512249	0.137646	0.659519	1.88758	1.14639	-0.649202
FBgn0010241	1.22967	-0.717416	-0.512249	0.137646	0.659519	1.88758	1.14639	-0.649202
FBgn0010247	-1.16583	0.212745	0.953086	-0.207704	-1.03646	-0.162933	-0.28149	0.308682
FBgn0010247	-1.16583	0.212745	0.953086	-0.207704	-1.03646	-0.162933	-0.28149	0.308682
FBgn0010252	-0.519865	0.10175	0.418115	-0.373839	-0.651844	0.242152	-0.182276	0.0713979
FBgn0010256	-0.39334	0.561664	-0.168325	0.286371	-0.28873	-0.0177231	0.310379	0.19058
FBgn0010256	-0.39334	0.561664	-0.168325	0.286371	-0.28873	-0.0177231	0.310379	0.19058
FBgn0010258	0.0887728	0.569109	-0.657882	-0.0453905	0.479576	-0.293478	-0.302226	0.736857
FBgn0010263	1.78312	-0.91557	-0.867554	-0.521313	0.431876	1.66646	0.999202	0.27171
FBgn0010263	1.78312	-0.91557	-0.867554	-0.521313	0.431876	1.66646	0.999202	0.27171
FBgn0010265	0.355381	0.0731557	-0.428536	-0.397923	-0.184288	-0.210714	0.135586	0.111808
FBgn0010269	0.291286	-0.528948	0.237662	-0.00918765	-0.125328	-0.0132206	-0.235058	-0.279267
FBgn0010278	0.614006	-0.319544	-0.294462	-0.161772	-0.265364	0.540721	0.277435	0.0834074
FBgn0010280	-1.95981	0.0187034	1.94111	0.203435	0.140104	0.0371552	-0.32242	-0.341072
FBgn0010282	-0.574603	-0.0439533	0.618556	0.21941	-0.530779	-0.033759	-0.170892	0.182293
FBgn0010287	-0.166554	0.712138	-0.545584	-0.00578588	-0.00133442	0.270872	-0.0958812	0.286919
FBgn0010288	-1.09624	0.17474	0.921497	-0.709033	-0.851793	-0.780478	-0.361286	0.1401
FBgn0010292	1.1436	-0.201426	-0.942173	-0.518072	0.0754631	0.187662	0.147224	-0.192083
FBgn0010294	3.37875	-0.960114	-2.41863	1.02157	3.28684	3.61573	3.51155	-0.618925
FBgn0010294	3.37875	-0.960114	-2.41863	1.02157	3.28684	3.61573	3.51155	-0.618925
FBgn0010295	3.77429	-1.71081	-2.06348	-0.16985	0.716947	4.45111	4.62937	-0.184127
FBgn0010296	0.764842	0.0611814	-0.826023	0.477432	0.305371	0.253477	0.728619	-0.209298
FBgn0010300	-6.26863	3.72359	2.54504	0.33511	-0.410903	-0.95881	-0.941787	-0.471352
FBgn0010303	-1.04472	0.138846	0.905875	-0.0104729	-0.0170871	-0.0660388	0.0427431	-0.179785
FBgn0010309	-0.57686	0.535944	0.0409158	0.100594	0.218271	0.304723	-0.719305	0.153474
FBgn0010313	0.692867	0.208889	-0.901756	-0.373408	0.0783723	-0.246131	0.193317	-0.622595
FBgn0010314	1.29667	-0.0199766	-1.27669	-0.192516	0.0996166	0.168481	0.100229	0.0339181
FBgn0010315	-0.315981	-0.283256	0.599237	-0.0977561	-0.423469	0.253055	0.0335395	-0.633712
FBgn0010315	-0.315981	-0.283256	0.599237	-0.0977561	-0.423469	0.253055	0.0335395	-0.633712
FBgn0010316	0.42282	0.127505	-0.550326	-0.308228	-0.130553	-0.521874	-0.164558	-0.103936
FBgn0010317	0.138925	-0.470006	0.331081	-0.0636907	-0.195055	-0.239057	0.269754	-0.408691
FBgn0010323	2.17994	-0.42214	-1.7578	-0.142357	0.0670042	-0.202188	0.214709	-0.518314
FBgn0010328	0.614514	-0.0780813	-0.536433	0.14422	-0.0236233	-0.113394	-0.0482563	0.0766456
FBgn0010329	0.610938	-0.0548698	-0.556068	-0.233652	-0.077046	0.18507	-0.0641492	-0.0930609
FBgn0010333	-1.66631	-0.261567	1.92788	0.292632	-0.405605	-0.291341	-0.294969	-0.279749
FBgn0010338	-0.091987	-0.118498	0.210485	-0.0339045	0.241917	-0.368518	0.361762	-0.647858
FBgn0010339	0.404893	0.352407	-0.757299	0.0338272	0.188064	0.210098	-0.177706	0.129502
FBgn0010340	-0.147792	-0.210533	0.358325	-0.199962	-0.15961	0.392876	0.0147448	0.318733
FBgn0010341	-0.851052	-0.614688	1.46574	-0.0328857	-0.523478	-0.172936	-0.484337	-0.37757
FBgn0010342	-0.0483683	-0.100984	0.149352	0.0691283	-0.0267062	-1.06725	-1.09106	-0.161163
FBgn0010347	0.271687	-0.136319	-0.135368	0.107747	-0.0844173	-1.1974	-0.455518	-0.478433
FBgn0010348	-1.14829	0.720663	0.427627	-0.388156	-0.895387	-0.390762	-0.143221	-0.143695
FBgn0010349	-0.757597	-1.20033	1.95793	0.0229354	-0.423133	-0.484144	-0.283556	0.230821
FBgn0010350	0.928012	0.0081731	-0.936185	0.217564	0.553401	-0.00417115	-0.303874	-0.111019
FBgn0010355	-0.557519	-0.127387	0.684906	-0.00672862	-0.337697	-0.060851	-0.296178	0.420504
FBgn0010356	-0.413277	-0.0771217	0.490398	-0.0686616	-0.284359	-0.106593	-0.203775	0.465713
FBgn0010357	1.95724	-0.532118	-1.42512	0.368803	2.62713	4.14839	4.97298	-1.38731
FBgn0010359	2.97225	-0.111525	-2.86073	0.111858	3.02567	4.10655	3.67508	-0.0824182
FBgn0010379	-1.98946	0.800194	1.18927	0.181162	-0.129233	-0.505274	-0.351277	-0.183276
FBgn0010381	-2.26888	0.566996	1.70189	3.05948	2.31423	-2.6945	-1.40637	-0.620066
FBgn0010382	0.73419	-0.107548	-0.626642	-0.0392723	0.296905	-0.239509	-0.424452	0.230491
FBgn0010382	0.73419	-0.107548	-0.626642	-0.0392723	0.296905	-0.239509	-0.424452	0.230491
FBgn0010383	0.525391	-0.139751	-0.38564	-0.00953217	0.565349	-0.763272	-0.161199	0.179734
FBgn0010385	0.540046	-0.311807	-0.228238	-0.065076	0.485796	-0.95339	-0.343042	0.909623
FBgn0010387	0.605143	-0.305021	-0.300121	-0.150728	0.666509	3.22983	2.86274	0.0682989
FBgn0010388	0.336859	0.446629	-0.783489	0.244796	0.500565	-0.344337	0.34382	-0.729642
FBgn0010389	0.537258	-0.177899	-0.359359	0.0474796	0.527199	-0.317951	-0.0375153	0.180781
FBgn0010391	1.02334	-0.132349	-0.890989	-0.293509	-0.228798	0.24981	0.115295	0.341553
FBgn0010395	-0.798027	0.339318	0.458709	0.244156	0.26392	0.333625	0.0575168	0.0118648
FBgn0010397	6.81517	-2.66713	-4.14804	-0.179966	0.65231	1.57141	0.415035	-0.306565
FBgn0010398	0.141086	-0.126964	-0.0141218	-0.080395	0.382919	-0.18644	-0.0194657	-0.0799952
FBgn0010399	0.699403	-0.512059	-0.187344	-0.109007	0.177116	-0.0789246	0.307004	-0.15689
FBgn0010401	-0.392072	0.319936	0.0721364	0.072103	-0.0663666	-0.172848	0.00417827	-0.593191
FBgn0010403	-0.528603	-0.0149818	0.543585	-0.0179403	-0.16373	-0.200918	0.186166	-0.64648
FBgn0010405	-1.60063	1.07461	0.526022	-0.686494	-0.786885	-0.429925	-0.576785	0.0651755
FBgn0010406	-0.0669984	0.108027	-0.0410286	-0.0622206	-0.0273671	0.315921	-0.0256478	0.276132
FBgn0010407	-1.29807	0.405072	0.893001	-0.0911463	-0.0267075	-0.372221	-0.271051	0.0978235
FBgn0010408	0.866434	-0.170476	-0.695959	-0.73157	-0.524948	0.581992	0.230798	0.377326
FBgn0010408	0.866434	-0.170476	-0.695959	-0.73157	-0.524948	0.581992	0.230798	0.377326
FBgn0010409	-0.548459	0.501592	0.0468663	0.0476582	-0.643392	-0.249037	-0.660512	0.346852
FBgn0010410	0.305461	-0.645081	0.33962	-0.443247	-0.32547	0.339732	0.119442	0.214636
FBgn0010411	1.60453	0.341644	-1.94617	-0.725388	-0.419955	-0.0787188	-0.122359	0.155169
FBgn0010412	-0.489051	1.08914	-0.600085	-0.419998	-0.513854	0.076557	0.433805	0.297212
FBgn0010413	1.18283	-0.279416	-0.903418	-0.153683	-0.0247599	0.446213	0.571051	0.254777
FBgn0010414	1.37801	-0.0564124	-1.3216	-0.180339	0.297449	-0.260029	0.163193	-0.101471
FBgn0010416	-0.78223	-0.0334527	0.815683	-0.0799425	-0.603014	-0.352957	-0.00195441	-0.0778205
FBgn0010417	0.252172	-0.308334	0.0561626	-0.0836751	-0.134735	0.258448	-0.131798	-0.397329
FBgn0010421	-0.288221	0.347176	-0.0589543	-0.0450269	0.017849	-0.144731	-0.137818	0.103742
FBgn0010422	-0.560152	-0.293215	0.853368	-0.0152592	0.0454703	-0.341685	-0.560663	0.051298
FBgn0010423	1.63872	-0.229954	-1.40877	0.343499	0.850134	1.73894	1.54137	-0.242582
FBgn0010424	3.2865	0.0410951	-3.3276	0.293895	1.06797	1.46647	1.39924	-0.375789
FBgn0010425	3.15284	-0.538929	-2.61391	-0.449944	2.36001	4.52568	4.26875	-1.27173
FBgn0010425	3.15284	-0.538929	-2.61391	-0.449944	2.36001	4.52568	4.26875	-1.27173
FBgn0010426	1.72875	-0.840797	-0.887953	-0.310411	0.354357	0.8058	0.756238	0.113735
FBgn0010431	-1.14545	0.525397	0.620053	0.109953	-0.0889813	-0.0751859	-0.115953	-0.407905
FBgn0010433	0.676845	-1.24008	0.563231	-0.11915	-0.0664886	-0.314539	-0.294812	0.114782
FBgn0010434	0.926335	-1.18379	0.257457	0.27897	0.197302	-0.48913	0.612259	-1.66031
FBgn0010434	0.926335	-1.18379	0.257457	0.27897	0.197302	-0.48913	0.612259	-1.66031
FBgn0010434	0.926335	-1.18379	0.257457	0.27897	0.197302	-0.48913	0.612259	-1.66031
FBgn0010435	1.27856	-0.609919	-0.668639	0.179843	0.997047	-0.895063	-0.578509	-0.0952642
FBgn0010438	-0.498508	0.70783	-0.209322	0.0167843	0.131718	0.181484	0.105749	0.115224
FBgn0010441	-1.02385	-0.142934	1.16678	0.0516925	-0.124526	-0.212886	-0.28849	-0.149231
FBgn0010453	-0.0415206	-0.322727	0.364248	0.112382	-0.0762736	-0.252071	-0.268414	-0.0129337
FBgn0010460	-1.71559	-0.183855	1.89944	0.15737	0.074792	-0.0732828	0.0282485	-0.319938
FBgn0010460	-1.71559	-0.183855	1.89944	0.15737	0.074792	-0.0732828	0.0282485	-0.319938
FBgn0010470	-0.187168	0.802355	-0.615188	-0.424119	-0.662074	-0.677067	0.0820486	-0.466203
FBgn0010473	-0.55165	0.792486	-0.240836	-0.0999179	0.0653134	-0.306432	0.0609606	-0.324758
FBgn0010482	3.90244	-1.76452	-2.13792	0.109738	0.394036	0.677717	0.478586	-0.610572
FBgn0010482	3.90244	-1.76452	-2.13792	0.109738	0.394036	0.677717	0.478586	-0.610572
FBgn0010488	-4.82972	2.53284	2.29689	0.120922	-1.05594	-1.47212	-0.889913	-0.31787
FBgn0010497	-0.194115	0.248197	-0.0540821	0.101799	0.0199613	-0.302807	-0.124435	-0.140441
FBgn0010501	0.204171	-0.0479303	-0.156241	-0.114608	-0.077703	-0.541806	-0.401151	0.011278
FBgn0010504	-0.411367	0.0862118	0.325155	0.409632	0.573957	0.029571	-0.206518	0.349617
FBgn0010516	2.07014	-1.15828	-0.911861	-0.251195	-0.0111691	1.16971	0.987096	0.118909
FBgn0010520	-0.621451	0.346525	0.274925	0.141609	0.02281	0.443377	0.234046	0.0466975
FBgn0010531	-0.562128	-0.168206	0.730333	-0.259821	-0.347598	0.388867	0.191985	0.111472
FBgn0010549	-0.637771	0.171615	0.466156	0.229911	-0.0664178	0.381074	0.66467	-0.585413
FBgn0010550	-0.707909	0.434141	0.273768	-0.0251012	0.0158493	-0.140606	0.0891868	-0.00619664
FBgn0010551	0.582764	0.537915	-1.12068	-0.246636	0.571793	0.272551	-0.304512	-0.264037
FBgn0010551	0.582764	0.537915	-1.12068	-0.246636	0.571793	0.272551	-0.304512	-0.264037
FBgn0010567	1.01255	-0.689933	-0.322612	-0.0380116	-0.140969	-0.394392	-0.0167636	-0.0195516
FBgn0010583	1.27063	-1.14286	-0.127768	-0.0549993	-0.0130541	-0.241842	-0.0260172	-0.339906
FBgn0010590	-0.0685832	0.0552254	0.0133578	-0.855132	-1.1287	-1.37994	-1.29621	0.0704836
FBgn0010591	-2.82638	1.56799	1.25839	-0.16385	-1.4771	-1.62793	-1.4355	-1.10941
FBgn0010602	-0.450563	0.0742999	0.376264	0.19672	-0.324688	-0.893872	-1.1145	0.145572
FBgn0010607	-0.393133	0.118661	0.274471	0.0139199	0.154715	0.0422832	-0.178313	0.168414
FBgn0010609	0.056143	-0.741933	0.68579	0.0379246	-0.0648181	1.18597	0.84357	-0.195753
FBgn0010611	-0.695015	-1.00835	1.70337	0.653735	0.52739	-0.604621	-0.294312	0.685964
FBgn0010612	2.21915	-1.1614	-1.05775	-0.443146	-0.546889	1.46273	0.904123	0.316768
FBgn0010621	0.320207	-0.418619	0.0984116	-0.438814	-0.297124	-0.142315	-0.541855	-0.0521357
FBgn0010622	-0.32488	0.270016	0.0548636	-0.274662	-0.426693	0.0304329	0.0614537	0.392098
FBgn0010633	-0.237037	0.811341	-0.574304	0.258224	0.55998	-0.550034	-0.413597	0.00855051
FBgn0010633	-0.237037	0.811341	-0.574304	0.258224	0.55998	-0.550034	-0.413597	0.00855051
FBgn0010649	0.56278	0.056825	-0.619605	-0.173052	0.0698767	0.643563	0.233446	0.176532
FBgn0010651	-2.31816	0.668937	1.64923	-0.415185	-1.19066	-0.757744	-0.768763	-0.0386015
FBgn0010660	-0.546747	0.254079	0.292667	0.207014	-0.0591618	-0.331953	-0.283078	-0.0929129
FBgn0010747	0.214615	0.203744	-0.418359	-0.100576	-0.224597	0.255591	-0.0494301	0.269737
FBgn0010768	-1.32665	0.0329038	1.29374	0.163792	0.125663	0.0482274	-0.316132	0.362241
FBgn0010768	-1.32665	0.0329038	1.29374	0.163792	0.125663	0.0482274	-0.316132	0.362241
FBgn0010770	-0.460295	-0.550611	1.01091	0.164477	-0.0463853	0.0637095	0.169656	-0.41652
FBgn0010803	0.721295	-0.55464	-0.166655	0.0816695	0.444649	0.300443	-0.109828	0.061342
FBgn0010808	0.961367	-0.398665	-0.562702	0.0940162	0.0710892	1.36031	1.02726	0.358035
FBgn0010812	-2.90244	-0.187646	3.09009	0.0949806	-0.491743	-0.455212	-0.861347	0.428071
FBgn0010851	-2.92235	1.27341	1.64894	0.0218819	-0.0898978	-0.207728	-0.681983	-0.0123373
FBgn0010909	-0.00321416	0.0868187	-0.0836046	-0.0632041	0.0820441	-0.100299	-0.144954	0.237252
FBgn0011016	0.814465	-1.3258	0.51133	-0.297556	-0.61901	-0.565876	-0.923852	0.0390046
FBgn0011202	-0.785417	-1.27473	2.06015	0.0702164	-0.0357931	0.302975	0.033213	0.266564
FBgn0011205	0.640547	-0.642403	0.0018559	-0.41802	-0.382626	0.174184	-0.0135199	-0.510932
FBgn0011205	0.640547	-0.642403	0.0018559	-0.41802	-0.382626	0.174184	-0.0135199	-0.510932
FBgn0011206	0.59606	0.319126	-0.915186	0.273582	0.915881	-0.114164	-0.0356248	-0.140306
FBgn0011207	-0.431758	0.150332	0.281426	0.0487041	-0.0936444	0.490382	-0.0247946	0.330554
FBgn0011211	1.88243	-0.696712	-1.18572	-0.0208578	0.186469	0.769402	0.015536	-0.17071
FBgn0011217	-1.63132	0.134953	1.49636	-0.0541284	-0.75393	-0.533887	-0.63237	-0.184979
FBgn0011225	-1.97452	0.511368	1.46315	0.460881	-0.371723	0.088552	-0.0613353	0.0317367
FBgn0011227	1.04571	-0.28479	-0.760921	-0.128274	0.0186053	1.00291	0.824468	0.0992107
FBgn0011230	-0.763378	-0.215679	0.979057	-0.0103689	-0.102634	-0.494356	-0.56541	0.082599
FBgn0011232	0.246872	-0.623347	0.376475	-0.263839	-0.208047	0.3315	0.164787	-0.1122
FBgn0011236	1.0864	-0.928743	-0.157655	-0.0296829	0.0740854	-0.191998	-0.0535528	0.421237
FBgn0011239	0.0860552	0.375703	-0.461759	0.289789	0.560644	0.0818992	-0.161336	0.428692
FBgn0011241	-1.44676	0.454839	0.991925	-0.150074	-0.486668	-0.169602	-0.226954	0.135928
FBgn0011244	0.00976856	0.239285	-0.249054	0.442895	0.690112	-0.277972	0.102147	0.69986
FBgn0011253	-3.50931	1.40311	2.10621	0.529395	0.301535	-0.638438	-0.601219	0.0502583
FBgn0011259	0.559993	0.108925	-0.668918	-0.00976916	0.0938423	-0.1439	0.177578	-0.311979
FBgn0011260	-1.64159	0.388602	1.25298	0.1208	-0.687567	-1.27665	-1.02232	-0.0895693
FBgn0011260	-1.64159	0.388602	1.25298	0.1208	-0.687567	-1.27665	-1.02232	-0.0895693
FBgn0011270	2.35932	-0.721507	-1.63782	-0.174144	0.612732	1.17059	0.569493	1.19619
FBgn0011270	2.35932	-0.721507	-1.63782	-0.174144	0.612732	1.17059	0.569493	1.19619
FBgn0011270	2.35932	-0.721507	-1.63782	-0.174144	0.612732	1.17059	0.569493	1.19619
FBgn0011272	0.481115	-0.0878398	-0.393275	-0.331425	-0.664048	0.266859	0.334035	0.415414
FBgn0011272	0.481115	-0.0878398	-0.393275	-0.331425	-0.664048	0.266859	0.334035	0.415414
FBgn0011273	-0.118511	0.439026	-0.320516	0.435154	0.801925	-0.0194255	-0.0378747	0.874533
FBgn0011274	-1.97495	1.69706	0.277882	0.618357	0.389285	0.266677	0.0862329	0.174801
FBgn0011274	-1.97495	1.69706	0.277882	0.618357	0.389285	0.266677	0.0862329	0.174801
FBgn0011276	1.5749	-0.525514	-1.04939	-0.0259224	0.0231165	-0.0901922	0.0326195	-0.0598395
FBgn0011277	0.269792	-0.392689	0.122897	-0.410797	-0.420551	-0.0311524	-0.262007	-0.144975
FBgn0011278	-1.18651	0.665761	0.520753	-0.154327	-0.218458	-0.107991	0.0749785	-0.136577
FBgn0011279	0.103213	-0.312079	0.208867	-0.11136	0.147347	-0.232206	0.217877	-1.14023
FBgn0011280	-0.124161	0.338543	-0.214382	-0.333432	-0.461291	-0.0853981	0.00652453	-0.515765
FBgn0011281	0.0449046	0.59465	-0.639555	-0.121673	-0.282081	-0.1952	0.130096	-0.325235
FBgn0011282	-0.61092	0.476337	0.134582	0.12882	0.0882247	0.628368	0.439779	-0.794175
FBgn0011283	0.691183	0.46959	-1.16077	-0.140356	-0.161899	1.82143	1.04834	0.549955
FBgn0011283	0.691183	0.46959	-1.16077	-0.140356	-0.161899	1.82143	1.04834	0.549955
FBgn0011284	-0.21708	0.129656	0.0874246	-0.193482	-0.675434	-0.0685208	-0.0769018	-0.2429
FBgn0011285	-1.53641	1.91412	-0.37771	0.0478418	-0.0968471	0.00298722	-0.0161576	-0.135238
FBgn0011286	1.60959	-0.458273	-1.15132	0.224516	0.598475	0.978907	0.302863	-0.242604
FBgn0011288	-0.630377	0.259515	0.370862	-0.386218	-0.400471	-0.601309	1.35585	-1.59499
FBgn0011288	-0.630377	0.259515	0.370862	-0.386218	-0.400471	-0.601309	1.35585	-1.59499
FBgn0011289	0.269867	-0.0505018	-0.219365	-0.00405482	0.199327	0.184884	-0.338779	0.246347
FBgn0011290	-1.29246	0.411579	0.880881	0.0035205	-0.56458	-0.0383352	0.162189	0.0282859
FBgn0011291	-4.73533	2.05246	2.68287	0.300117	-0.200734	-0.127183	0.1217	-0.471842
FBgn0011293	-0.682617	0.391123	0.291493	-0.174654	-0.13841	-0.0728939	0.216295	-0.84748
FBgn0011294	0.0770773	0.380998	-0.458075	0.130684	0.298383	0.0646262	0.0686272	-0.229966
FBgn0011295	-0.579367	0.755493	-0.176126	0.0674597	-0.0191407	0.227869	0.0536409	-0.342338
FBgn0011296	2.71889	-0.198188	-2.5207	-1.04212	0.557826	0.592316	0.63669	-1.39209
FBgn0011297	2.29307	-0.970491	-1.32258	-0.0161908	0.035997	0.596503	0.597214	0.0557063
FBgn0011300	-0.854853	0.128477	0.726376	0.0395922	-0.076434	-0.418511	-0.260456	-0.189864
FBgn0011305	-0.951047	0.357786	0.593261	-0.254616	-0.752763	-0.872084	-0.905816	0.786819
FBgn0011327	-0.207659	0.199366	0.00829389	-0.406877	-0.493981	-1.06624	-0.727988	0.0710747
FBgn0011336	0.341806	0.312719	-0.654525	-0.0571526	0.180628	0.244738	-0.110267	-0.114082
FBgn0011341	-0.0660782	-0.31582	0.381899	0.224061	0.233648	1.05961	0.183468	0.115636
FBgn0011361	1.4669	-0.463202	-1.00369	-0.517651	-0.277065	0.352542	0.944723	-0.168385
FBgn0011361	1.4669	-0.463202	-1.00369	-0.517651	-0.277065	0.352542	0.944723	-0.168385
FBgn0011509	0.599574	-1.16084	0.561262	-0.208522	-0.367959	-0.368449	-0.372308	0.0394203
FBgn0011554	1.26761	0.181409	-1.44902	-0.0489261	0.631937	3.21753	2.01891	-0.0844835
FBgn0011555	1.57227	-0.427277	-1.145	-0.604813	2.02678	3.48094	2.51856	-0.284908
FBgn0011556	1.71475	-0.478296	-1.23645	0.0822814	1.32517	4.14889	3.10168	-0.0794097
FBgn0011559	-0.292541	0.00621869	0.286322	0.0506853	-0.00108076	0.0329645	-0.00456743	0.149251
FBgn0011566	0.163883	0.12928	-0.293163	-0.0952799	-0.146945	0.343776	0.406507	-0.635707
FBgn0011569	-0.108556	0.185359	-0.0768038	0.177753	0.075425	0.0914749	0.0544985	-0.0504649
FBgn0011570	-1.23272	0.687655	0.545065	-0.415632	-0.748517	-0.438914	-0.48987	-0.00100666
FBgn0011571	-0.0178361	0.438207	-0.420371	0.297389	0.124711	0.458378	0.127694	0.0554278
FBgn0011573	0.395173	0.238329	-0.633502	-0.231337	-0.0564316	-0.0975515	-0.303531	-0.0592604
FBgn0011576	1.34262	-0.377503	-0.965115	-0.282308	0.268949	0.497729	0.580972	-0.712866
FBgn0011576	1.34262	-0.377503	-0.965115	-0.282308	0.268949	0.497729	0.580972	-0.712866
FBgn0011577	0.283891	0.171662	-0.455552	0.0448921	0.324048	0.382673	0.110408	0.366704
FBgn0011582	-0.28246	0.351169	-0.0687097	-0.107614	-0.0349165	-0.00701932	0.100602	0.177147
FBgn0011584	1.80758	-0.846995	-0.960581	-0.219258	-0.275694	-0.530476	-0.246691	0.0884291
FBgn0011584	1.80758	-0.846995	-0.960581	-0.219258	-0.275694	-0.530476	-0.246691	0.0884291
FBgn0011586	-0.440045	0.213934	0.226111	-0.155427	-0.437106	-0.271961	-0.289654	-0.0177397
FBgn0011589	-0.187213	0.362923	-0.175711	-0.0464018	-0.149426	0.112059	0.0723774	-0.214457
FBgn0011591	-0.263141	-0.68483	0.947971	0.356382	-0.160291	-1.50969	-0.797137	-0.389276
FBgn0011592	-0.588292	0.15123	0.437062	0.262074	-0.217661	-1.326	-0.545813	-0.162416
FBgn0011596	-0.555674	0.47625	0.0794241	0.151698	0.267602	-0.0483595	-0.0291885	0.0526775
FBgn0011598	-1.95465	-1.0825	3.03715	0.583712	-0.796022	-1.48376	0.086202	0.400067
FBgn0011598	-1.95465	-1.0825	3.03715	0.583712	-0.796022	-1.48376	0.086202	0.400067
FBgn0011598	-1.95465	-1.0825	3.03715	0.583712	-0.796022	-1.48376	0.086202	0.400067
FBgn0011603	2.09943	-1.08965	-1.00978	0.494745	0.719302	0.740622	0.52196	-0.16582
FBgn0011604	0.103296	0.155195	-0.258491	0.0181004	0.0358707	-0.407537	-0.667575	0.298841
FBgn0011606	-0.392118	0.112139	0.27998	0.429344	0.0178364	-0.119319	-0.33905	0.26806
FBgn0011638	0.325021	0.177596	-0.502617	-0.143204	-0.0429464	0.27809	-0.105718	-0.11628
FBgn0011640	-1.27161	0.360573	0.911041	0.275756	-0.152637	0.109273	-0.428683	0.763352
FBgn0011643	0.527756	-0.0287876	-0.498969	-0.193235	-0.123623	1.33933	0.256973	-0.690957
FBgn0011643	0.527756	-0.0287876	-0.498969	-0.193235	-0.123623	1.33933	0.256973	-0.690957
FBgn0011648	-0.257668	-0.231561	0.489229	0.0212878	-0.227746	-0.118284	-0.301553	-0.261281
FBgn0011655	0.177978	-0.00524655	-0.172731	-0.415622	-0.0916867	-0.140316	0.0133966	0.24296
FBgn0011656	-0.919647	0.53161	0.388037	0.320617	0.13235	0.187074	-0.118094	0.413554
FBgn0011659	-0.266153	0.586961	-0.320808	0.0184734	0.219182	0.605851	0.216394	-0.0616408
FBgn0011660	-0.59106	0.749243	-0.158183	0.11802	0.23249	-0.179479	-0.136166	0.0699161
FBgn0011661	0.728453	1.20325	-1.9317	0.396989	0.240393	0.648228	0.724733	-0.512804
FBgn0011661	0.728453	1.20325	-1.9317	0.396989	0.240393	0.648228	0.724733	-0.512804
FBgn0011661	0.728453	1.20325	-1.9317	0.396989	0.240393	0.648228	0.724733	-0.512804
FBgn0011661	0.728453	1.20325	-1.9317	0.396989	0.240393	0.648228	0.724733	-0.512804
FBgn0011666	-1.78071	1.37308	0.407637	0.221103	0.328226	-0.403834	-0.665169	0.726089
FBgn0011668	0.206509	0.335735	-0.542245	-0.156229	0.185837	0.0283547	0.0634793	-0.22629
FBgn0011670	-0.100274	0.322837	-0.222563	-0.0260321	0.307322	-0.0129384	0.0539959	0.180546
FBgn0011672	-1.17637	-0.573869	1.75024	-0.226223	-0.997673	0.221537	0.0259711	-0.68297
FBgn0011673	-0.472275	0.0734566	0.398818	0.306155	0.362724	1.30057	0.546022	0.110015
FBgn0011674	-0.134921	-0.411991	0.546912	-0.152628	-0.125946	-0.438684	-0.651295	0.0302369
FBgn0011676	0.767156	-0.235515	-0.531642	-0.135646	-0.106697	0.0514264	0.207668	0.292051
FBgn0011676	0.767156	-0.235515	-0.531642	-0.135646	-0.106697	0.0514264	0.207668	0.292051
FBgn0011692	-0.0522263	0.226555	-0.174329	0.0129434	-0.258034	-0.349448	-0.147311	0.117441
FBgn0011693	0.597915	-0.270854	-0.327061	-0.203263	0.393361	-0.0919069	0.209555	-0.209987
FBgn0011695	2.22929	-0.920351	-1.30894	1.51095	3.00204	2.27787	2.31111	0.600707
FBgn0011700	-0.282681	0.134121	0.14856	0.0796478	0.223173	-0.241948	-0.323201	0.203604
FBgn0011703	-0.27979	-0.0448926	0.324682	-0.0953129	-0.113588	0.169903	-0.0979777	0.084837
FBgn0011704	0.204482	0.432335	-0.636818	-0.425857	-0.177778	-0.243737	-0.448617	-0.187615
FBgn0011705	-0.58312	0.455245	0.127874	-0.00902329	0.0774635	-0.436097	-0.424995	0.0219928
FBgn0011708	-0.690678	-0.51238	1.20306	0.073177	-0.527873	-0.195929	-0.240385	-0.329328
FBgn0011710	-2.55502	0.558306	1.99671	-0.0889959	-0.470239	-1.29846	-0.479456	-0.32863
FBgn0011710	-2.55502	0.558306	1.99671	-0.0889959	-0.470239	-1.29846	-0.479456	-0.32863
FBgn0011712	-3.02689	-0.409745	3.43664	-0.500453	-1.25207	-0.118844	-0.913752	-0.0146309
FBgn0011715	0.300748	-0.899593	0.598845	-0.045869	-0.194243	-0.110357	-0.310077	0.102481
FBgn0011716	0.709767	-0.964982	0.255215	0.300025	-0.12855	-2.6128	-2.11782	-0.633686
FBgn0011716	0.709767	-0.964982	0.255215	0.300025	-0.12855	-2.6128	-2.11782	-0.633686
FBgn0011722	2.44035	-0.223034	-2.21731	-0.039939	0.688137	2.19132	1.42431	0.141324
FBgn0011723	0.307721	0.100706	-0.408427	-0.501095	-0.342206	-0.149028	0.0226253	-0.35674
FBgn0011726	-0.246986	0.199201	0.0477847	-0.438224	-0.599937	-0.955508	-0.499446	0.068509
FBgn0011737	-0.305714	0.0911024	0.214612	-0.124696	0.0430147	-0.018558	0.198491	-0.58661
FBgn0011739	-0.190357	0.599305	-0.408948	-0.117807	0.0104237	-0.270075	0.105924	0.0458635
FBgn0011740	-1.19004	0.450663	0.739379	0.180802	-0.0336892	-0.410196	-0.362894	0.0409702
FBgn0011740	-1.19004	0.450663	0.739379	0.180802	-0.0336892	-0.410196	-0.362894	0.0409702
FBgn0011741	0.272207	-0.00371545	-0.268491	-0.298468	-0.181996	0.206847	0.0500189	-0.148351
FBgn0011742	-0.558611	-0.371032	0.929643	-0.175154	-0.49326	-0.434	0.210301	-0.580643
FBgn0011742	-0.558611	-0.371032	0.929643	-0.175154	-0.49326	-0.434	0.210301	-0.580643
FBgn0011743	-0.341989	0.773338	-0.431349	0.206446	0.861679	0.187558	-0.0176051	0.484336
FBgn0011744	-1.08645	-0.547043	1.63349	-0.20357	-0.269747	0.000932232	-0.0429219	-0.340886
FBgn0011745	0.169766	-0.00209493	-0.167671	-0.123537	-0.494705	-0.114143	-0.35548	-0.018991
FBgn0011746	-0.226523	0.508299	-0.281776	0.148131	0.165352	-0.0747431	0.188406	-0.236499
FBgn0011747	-1.42625	0.897395	0.528854	0.166893	0.204704	-0.361071	-0.689647	-0.484738
FBgn0011754	0.0263755	-0.296852	0.270476	-0.0761407	0.0345656	-0.368655	-0.00497781	-0.445058
FBgn0011758	0.387052	-0.538072	0.15102	-0.0583065	-0.0716266	0.1276	0.140181	-0.0907683
FBgn0011760	0.122741	0.0686107	-0.191352	-0.273994	-0.501334	-0.554992	-0.642463	-0.228227
FBgn0011761	0.456156	0.0815046	-0.53766	-0.0866779	0.31845	-0.349736	0.242803	-0.26282
FBgn0011762	0.659971	-0.281798	-0.378173	-0.131599	-0.0614631	-0.206624	-0.232571	-0.224439
FBgn0011763	0.653128	-0.43506	-0.218068	0.236821	0.257014	-0.383731	-0.100864	-0.343056
FBgn0011763	0.653128	-0.43506	-0.218068	0.236821	0.257014	-0.383731	-0.100864	-0.343056
FBgn0011764	-0.460762	-0.116434	0.577196	0.427881	-0.187361	-0.430926	-0.437613	0.119078
FBgn0011766	-1.58828	0.574595	1.01368	0.27927	0.309367	0.872299	0.270888	0.554663
FBgn0011766	-1.58828	0.574595	1.01368	0.27927	0.309367	0.872299	0.270888	0.554663
FBgn0011768	2.8705	-0.252364	-2.61813	-0.206888	0.105328	0.904805	0.289394	0.127374
FBgn0011769	-0.742112	0.327076	0.415036	-0.0433394	-0.139407	0.207341	0.188637	0.00379506
FBgn0011770	2.47528	-0.273048	-2.20223	-0.329889	-0.0238413	0.306576	0.476012	-0.0330898
FBgn0011771	-0.530478	-0.227874	0.758352	-0.205209	-0.278883	-0.542696	-0.474679	-0.0619736
FBgn0011787	0.841014	-0.654014	-0.187	-0.0937388	-0.0802796	0.806323	0.322017	0.477405
FBgn0011802	-0.251233	1.25276	-1.00152	0.183179	0.497032	0.235038	-0.178612	-0.237954
FBgn0011817	-1.8962	1.14475	0.751451	0.375446	0.281127	-0.398403	-0.538529	-0.0642231
FBgn0011818	0.637895	-0.628902	-0.0089924	-0.257593	0.0302956	-0.280336	-0.232643	-0.0609576
FBgn0011823	0.144942	0.242395	-0.387336	0.59138	1.22991	0.662443	-0.657924	0.665239
FBgn0011824	0.469373	0.119169	-0.588541	-0.168597	-0.0541312	0.623646	0.567192	-0.554858
FBgn0011826	0.739492	-0.716237	-0.0232546	-0.0940934	-0.129804	-0.0592941	-0.0799026	0.188572
FBgn0011828	1.54101	-0.548691	-0.992318	0.031614	0.159013	1.91951	1.22235	0.0727931
FBgn0011829	0.910873	-1.07494	0.164066	0.00197087	0.253623	0.288797	0.203829	-0.148132
FBgn0011829	0.910873	-1.07494	0.164066	0.00197087	0.253623	0.288797	0.203829	-0.148132
FBgn0011832	0.617959	0.422454	-1.04041	0.873811	1.04422	-0.146506	0.072355	-0.194307
FBgn0011836	-0.391952	0.06071	0.331242	0.0803848	0.063668	0.0687696	-0.190005	-0.221943
FBgn0011837	-0.98376	0.207057	0.776703	0.452375	-0.253063	0.223572	0.196467	-0.055775
FBgn0012034	2.90483	-3.08332	0.178491	-0.511492	-0.221474	0.135576	-0.227743	-0.563536
FBgn0012037	0.0727674	-0.0931007	0.0203332	0.0376875	0.0853133	0.211071	0.170387	-0.604843
FBgn0012042	0.636418	-0.3326	-0.303818	-0.461684	1.28756	-0.0483376	0.0756722	-1.5374
FBgn0012044	0.645408	0.181837	-0.827245	-0.208378	0.137135	-0.120469	-0.320861	0.193343
FBgn0012049	0.645065	-0.470255	-0.17481	-0.206461	0.0186567	-0.137789	-0.00360782	0.161308
FBgn0012051	1.19524	-0.923477	-0.271759	0.283509	0.00652664	0.0176473	0.187961	-0.0660386
FBgn0012058	-0.763268	0.563322	0.199946	0.235145	0.0654313	-0.0528723	-0.592804	0.259393
FBgn0012066	0.190302	0.171689	-0.361991	-0.256809	-0.0358537	-0.0404435	-0.128302	0.162321
FBgn0013263	-0.902949	0.214311	0.688638	0.138433	-0.0570523	-0.479468	-0.640279	0.500912
FBgn0013269	0.757002	0.141553	-0.898555	-0.440749	-0.244159	-0.240506	0.307661	0.0178463
FBgn0013269	0.757002	0.141553	-0.898555	-0.440749	-0.244159	-0.240506	0.307661	0.0178463
FBgn0013272	-2.12085	-0.900611	3.02146	0.0695947	-0.538234	-1.33031	-1.22383	-0.640811
FBgn0013291	-0.617351	0.259428	0.357923	0.408361	-0.0655845	-0.607897	-0.509258	-0.089932
FBgn0013300	-0.243861	0.485539	-0.241678	0.382032	0.8736	-0.935249	-0.44913	1.59966
FBgn0013301	-0.177227	0.469922	-0.292695	0.264746	0.656238	-0.76667	-0.271627	1.69332
FBgn0013303	0.116563	-0.0771731	-0.03939	-0.249694	-0.404964	0.00849614	0.0816462	-0.405965
FBgn0013305	0.0264021	1.66226	-1.68866	-0.374184	-0.118593	-0.045232	-0.233685	-0.0436476
FBgn0013307	1.30305	0.178394	-1.48144	-0.225486	0.0354718	0.972704	0.568788	-0.474888
FBgn0013308	1.00469	0.675597	-1.68029	-0.114399	-0.0581701	0.377964	0.197758	-0.492347
FBgn0013325	0.246116	0.0047456	-0.250862	-0.478963	-0.649434	-0.216344	0.089175	0.027828
FBgn0013342	0.334889	-0.0156173	-0.319271	0.302314	0.241136	0.0693017	-0.264454	-0.291273
FBgn0013342	0.334889	-0.0156173	-0.319271	0.302314	0.241136	0.0693017	-0.264454	-0.291273
FBgn0013343	-1.18038	0.0978888	1.08249	0.63914	0.655367	0.171799	0.0707426	0.278758
FBgn0013347	-0.607904	0.389518	0.218385	-0.153184	-0.198414	-0.102892	-0.0335834	0.192094
FBgn0013348	0.477085	-0.0219935	-0.455091	-0.402215	-0.00208946	-0.176627	0.122049	-0.627911
FBgn0013432	1.237	0.628772	-1.86577	-0.258516	0.0177753	0.244233	0.206089	0.091079
FBgn0013433	0.0781576	0.211068	-0.289225	-0.0233331	0.237988	-0.29458	0.156232	-0.066968
FBgn0013435	0.203373	0.675803	-0.879176	-0.137349	-0.110064	-0.380788	-0.0524143	-0.219509
FBgn0013442	0.185283	0.123791	-0.309074	-0.146736	0.201334	-0.115834	0.212282	-0.908934
FBgn0013467	-0.880198	0.302021	0.578177	0.142471	-0.109484	-0.403115	0.0839934	-0.240783
FBgn0013469	-1.98556	-0.570817	2.55638	0.333756	-0.143555	-0.214777	0.134514	0.118155
FBgn0013548	-0.2132	-0.0636569	0.276857	-0.0240325	-0.322773	-0.187453	-0.300863	-0.139317
FBgn0013563	-0.238789	0.267067	-0.0282781	-0.085167	0.196997	0.0756278	-0.0466842	0.152578
FBgn0013576	-1.49875	-0.463482	1.96223	0.0991836	-0.742813	-0.59829	0.155297	-0.669916
FBgn0013576	-1.49875	-0.463482	1.96223	0.0991836	-0.742813	-0.59829	0.155297	-0.669916
FBgn0013591	-0.35412	0.465256	-0.111136	-0.0154964	0.0550403	-0.680994	-0.190193	-0.413918
FBgn0013717	-1.35135	0.483171	0.868179	-0.102663	-0.753222	-0.924421	-0.975398	-0.118929
FBgn0013718	-0.963358	0.318212	0.645146	0.196606	0.088094	-0.746279	-0.254484	-0.246481
FBgn0013725	-0.00309273	0.560713	-0.55762	0.0160777	0.35269	-0.24866	-0.0481235	-0.0231183
FBgn0013726	-0.343152	0.214927	0.128225	-0.00337389	0.286738	-0.987356	-0.961683	0.728051
FBgn0013733	-1.55304	0.312946	1.24009	0.445121	-0.212295	0.111775	0.33463	-0.597803
FBgn0013733	-1.55304	0.312946	1.24009	0.445121	-0.212295	0.111775	0.33463	-0.597803
FBgn0013733	-1.55304	0.312946	1.24009	0.445121	-0.212295	0.111775	0.33463	-0.597803
FBgn0013733	-1.55304	0.312946	1.24009	0.445121	-0.212295	0.111775	0.33463	-0.597803
FBgn0013743	0.476998	0.0540153	-0.531013	-0.0216698	0.421307	-0.00395965	0.138854	0.331021
FBgn0013746	0.729038	-0.353656	-0.375382	-0.505686	-0.462503	-0.00480293	-0.390203	-0.124021
FBgn0013749	-0.301222	-0.211835	0.513057	-0.379878	-0.668598	-0.782664	-0.182464	0.0177545
FBgn0013750	-1.41365	-0.404538	1.81818	-0.0755921	-0.944984	-0.488988	-0.384437	-0.0576373
FBgn0013751	0.313154	-0.0039258	-0.309228	-0.400126	-0.036785	-0.276868	0.0770965	-0.531061
FBgn0013753	-1.10038	0.287043	0.813334	0.130485	0.0698065	-0.0642058	-0.223789	0.414442
FBgn0013755	-0.199236	0.380505	-0.18127	-0.215654	-0.00851389	-0.396269	0.209098	-0.285456
FBgn0013756	-0.31158	-0.199604	0.511184	0.220964	-0.0136107	-0.256588	-0.306272	0.0992361
FBgn0013759	-0.954983	0.191485	0.763499	0.176341	-0.112254	0.00896228	0.194112	0.0165998
FBgn0013759	-0.954983	0.191485	0.763499	0.176341	-0.112254	0.00896228	0.194112	0.0165998
FBgn0013761	-0.355937	0.0998789	0.256058	0.232177	0.314097	0.190616	0.0447827	0.376788
FBgn0013762	-0.220538	-0.277544	0.498082	0.283913	-0.123624	0.0445198	0.246019	-0.236508
FBgn0013763	4.19764	-0.947495	-3.25014	-0.175195	1.79665	2.49488	2.88072	0.201402
FBgn0013764	0.350346	-0.241358	-0.108987	-0.198047	-0.156912	-0.120893	-0.429099	0.477989
FBgn0013765	-0.842155	0.408295	0.43386	0.260586	0.510128	-1.20861	-0.685924	-0.0638795
FBgn0013765	-0.842155	0.408295	0.43386	0.260586	0.510128	-1.20861	-0.685924	-0.0638795
FBgn0013767	0.451231	0.173382	-0.624613	0.0407613	0.390686	0.269157	0.373195	0.0351469
FBgn0013770	-1.42428	0.126135	1.29815	0.545167	-0.150279	-1.82054	-1.56904	-0.44647
FBgn0013771	1.07191	0.0721222	-1.14403	-0.133048	0.537276	2.45506	1.22573	-0.401824
FBgn0013772	1.22594	-0.160879	-1.06506	-0.274833	0.487353	1.51433	0.757014	-0.414612
FBgn0013772	1.22594	-0.160879	-1.06506	-0.274833	0.487353	1.51433	0.757014	-0.414612
FBgn0013773	0.205314	-0.056333	-0.148981	-0.0917249	-0.0413648	1.16797	0.672604	-0.241554
FBgn0013799	0.103157	-0.978726	0.875569	0.159193	-0.366695	0.0900798	-0.0814654	0.137314
FBgn0013809	0.901112	-0.34787	-0.553242	-0.0525818	0.0262685	-0.129978	-0.114207	0.117604
FBgn0013810	-0.522767	0.735427	-0.212659	0.816229	1.03723	-0.0799379	-0.111944	0.394782
FBgn0013811	0.634601	-0.543017	-0.091584	-0.109398	0.206772	0.0691739	0.215275	-0.0511582
FBgn0013812	-0.167406	-0.371777	0.539182	0.00364804	0.235569	0.160258	0.11159	-0.149392
FBgn0013813	-0.242278	0.747734	-0.505456	0.210683	0.568289	-0.106593	-0.378937	0.280018
FBgn0013948	-0.798536	-0.521966	1.3205	0.342255	-0.263035	-0.815913	-0.652262	0.94396
FBgn0013949	1.40316	-0.194939	-1.20822	-0.274896	0.452996	2.08518	1.8691	0.136209
FBgn0013951	0.387308	-1.15417	0.766859	-0.0351685	-0.401083	0.602319	-0.137646	-0.18026
FBgn0013953	-1.32945	-0.597818	1.92727	0.996621	-0.62161	-0.158323	-0.451917	-0.481893
FBgn0013954	0.54938	-0.332537	-0.216843	-0.697078	-0.503821	0.0909699	-0.0267468	-0.0839556
FBgn0013955	-0.564627	0.0807987	0.483829	0.164707	0.171567	-0.75354	-0.431509	-0.109603
FBgn0013969	0.938505	-0.702316	-0.236189	-0.116821	-0.40959	-0.269773	-0.274031	-0.0397321
FBgn0013972	1.52124	-0.542124	-0.97912	-0.105138	-0.00302264	0.024918	-0.0247401	-0.464531
FBgn0013973	-0.536685	0.0209887	0.515696	-0.179832	-0.166184	0.0290117	0.203002	0.0898142
FBgn0013973	-0.536685	0.0209887	0.515696	-0.179832	-0.166184	0.0290117	0.203002	0.0898142
FBgn0013974	1.73297	-1.61472	-0.118245	-0.123864	-0.0800962	0.418083	0.181724	0.165131
FBgn0013981	-0.296267	-0.172455	0.468722	-0.194903	-0.266689	0.671254	0.276962	0.105666
FBgn0013984	-1.46929	1.48764	-0.0183484	0.270539	-0.0752817	-0.0142082	-0.132047	-0.0445497
FBgn0013987	-0.125485	0.444035	-0.31855	-0.0860476	0.102005	-0.13366	-0.234903	-0.147774
FBgn0013988	-0.925374	-0.333734	1.25911	0.196436	-0.298884	-0.428767	-0.310443	0.128415
FBgn0013995	-0.566495	-0.384558	0.951053	0.53418	0.97734	0.358583	0.109487	0.218168
FBgn0013995	-0.566495	-0.384558	0.951053	0.53418	0.97734	0.358583	0.109487	0.218168
FBgn0013997	-2.91222	0.896935	2.01529	0.388796	-0.196456	-1.29097	-0.780067	-0.0404437
FBgn0013998	-1.42377	-0.291788	1.71556	-0.177729	-0.862508	0.0511734	-0.154525	0.149448
FBgn0014000	1.93935	-0.279396	-1.65996	-0.164337	0.694305	2.08683	1.88547	0.0497227
FBgn0014001	-1.54847	-0.0692267	1.61769	0.541981	0.224383	0.332533	-0.0384091	-0.227427
FBgn0014002	-0.156575	-1.57292	1.7295	-0.32173	-0.524769	-0.611025	-1.18596	-0.338863
FBgn0014006	-1.34087	-0.234292	1.57516	0.315933	-0.150552	0.115994	-0.145665	0.166126
FBgn0014007	-0.558823	0.0900719	0.468751	0.0570466	0.0571855	-0.457165	-0.530133	-0.175325
FBgn0014009	-1.14973	-0.372228	1.52196	-0.558809	-1.19859	-1.15516	-1.13593	-0.0883598
FBgn0014010	-1.8777	-0.0190134	1.89671	-0.218112	-0.514136	-0.706869	-0.591229	-0.327542
FBgn0014011	-2.16375	-0.138531	2.30228	0.322768	-0.314341	-0.116545	-0.576062	-0.211906
FBgn0014015	-0.123173	-0.208727	0.3319	0.171657	-0.171176	-0.770286	-0.552454	0.138176
FBgn0014018	0.0968928	-0.303596	0.206703	0.196925	0.609764	0.168807	-0.157819	-0.187895
FBgn0014019	0.847253	-0.251553	-0.5957	-0.250868	-0.0197368	0.248298	0.203594	-0.253572
FBgn0014020	-1.37985	0.388566	0.991284	-0.0283214	-0.893377	-0.121562	-0.370122	-0.478177
FBgn0014022	-2.25741	-0.703013	2.96042	0.213399	-0.209722	0.13478	0.0479701	0.105965
FBgn0014023	-0.689565	-0.303726	0.993292	0.0590873	-0.44105	0.193303	0.0764783	0.322003
FBgn0014024	0.341895	-0.327478	-0.0144173	-0.134468	-0.179221	-0.0528706	-0.234824	-0.274685
FBgn0014026	0.24654	-0.568595	0.322055	-0.461283	-0.949365	0.346085	-0.0427406	0.0442041
FBgn0014027	0.131241	0.0802283	-0.21147	-0.551203	-0.600997	0.289368	0.843382	0.403594
FBgn0014028	1.43679	-1.04539	-0.391401	-0.361394	0.128983	0.898486	0.826805	0.273691
FBgn0014028	1.43679	-1.04539	-0.391401	-0.361394	0.128983	0.898486	0.826805	0.273691
FBgn0014029	-0.76781	0.246293	0.521517	-0.0750293	-0.167331	-0.815809	-1.471	0.314478
FBgn0014031	1.08444	-0.37287	-0.711574	0.18112	1.01847	2.46996	1.92752	0.717759
FBgn0014032	2.28791	-0.707833	-1.58008	-0.422717	-0.088155	0.0571497	0.404461	0.113051
FBgn0014033	1.69919	-1.41546	-0.283732	0.216171	0.400945	1.33198	0.583996	0.493231
FBgn0014073	0.754123	-0.417531	-0.336592	-0.0371685	0.250608	-0.188567	0.354665	0.211898
FBgn0014075	0.550882	0.217116	-0.767998	-0.324352	-0.164663	-0.697437	-0.44333	-0.207442
FBgn0014076	-1.30546	0.111339	1.19412	-0.038281	-0.235349	-0.187226	0.341545	-0.339891
FBgn0014092	0.270642	0.0265856	-0.297228	-0.112934	0.00308508	0.279416	0.259948	0.309279
FBgn0014127	-0.146017	-0.355052	0.501069	0.000870536	-0.258219	-0.169804	0.903945	-1.59903
FBgn0014133	-0.505507	-0.0501168	0.555624	-0.208675	0.00968403	-0.259078	-0.485966	0.410556
FBgn0014135	-0.422229	-0.101537	0.523765	0.192741	-0.143122	-0.0843356	0.220439	-0.453367
FBgn0014141	0.783585	0.650512	-1.4341	-0.809672	-0.637328	0.406801	0.109014	-0.473082
FBgn0014143	0.561477	-0.468641	-0.092836	-0.137557	-0.131465	-0.140888	-0.0465017	-0.246389
FBgn0014163	-3.48173	0.576887	2.90484	0.273337	-1.13842	-1.6935	-0.431176	-0.262365
FBgn0014184	1.02371	-0.108351	-0.915358	-0.0789359	0.584549	0.715733	0.289528	-0.167024
FBgn0014269	0.868427	-0.786449	-0.0819786	0.0923543	0.0447457	-0.189266	-0.150905	-0.199116
FBgn0014340	0.117542	-0.453789	0.336247	0.0549728	-0.234412	0.106277	0.11698	0.0232416
FBgn0014343	-0.220558	-0.0207422	0.2413	0.0962116	-0.186099	0.156765	-0.367698	0.284613
FBgn0014362	-3.61933	2.95134	0.667989	0.192626	-0.643127	-1.03809	-0.881924	-0.209881
FBgn0014366	1.14522	-0.455794	-0.689424	-0.106841	0.217999	0.0225135	-0.166202	-0.166956
FBgn0014380	-1.95928	0.630552	1.32872	-0.117469	-0.331212	-0.306765	-0.159061	-0.246538
FBgn0014388	-0.57145	-0.307276	0.878727	0.210291	0.0205784	0.0213963	-0.153856	0.183712
FBgn0014391	1.99047	-1.49527	-0.495199	-0.504491	-0.615824	1.42969	0.559585	0.594699
FBgn0014396	0.922617	-0.00648902	-0.916128	-0.276891	0.474206	-0.520309	0.201345	-1.23757
FBgn0014396	0.922617	-0.00648902	-0.916128	-0.276891	0.474206	-0.520309	0.201345	-1.23757
FBgn0014396	0.922617	-0.00648902	-0.916128	-0.276891	0.474206	-0.520309	0.201345	-1.23757
FBgn0014396	0.922617	-0.00648902	-0.916128	-0.276891	0.474206	-0.520309	0.201345	-1.23757
FBgn0014411	-1.74302	0.627627	1.11539	0.0580658	0.0240738	-0.150079	-0.205284	-0.00498972
FBgn0014417	1.04395	-0.304616	-0.739336	-0.269303	0.161789	0.53822	0.19437	-0.133779
FBgn0014427	-2.84555	0.904794	1.94076	0.114723	-0.947417	-3.63343	-1.36261	0.152396
FBgn0014432	0.269427	-0.35306	0.0836331	-0.0748389	0.0331323	-0.416047	0.387543	-0.781109
FBgn0014454	0.614187	0.71394	-1.32813	-0.286597	0.223534	0.727697	0.463704	-0.0834123
FBgn0014455	1.88845	-0.0626751	-1.82578	-0.143533	0.0517868	1.30487	0.692704	0.097866
FBgn0014462	0.467394	0.458578	-0.925972	-0.321817	0.0643627	-0.04692	-0.0630992	0.130895
FBgn0014467	-0.581109	0.484189	0.0969201	0.19099	-0.104292	0.62221	0.220273	0.787337
FBgn0014467	-0.581109	0.484189	0.0969201	0.19099	-0.104292	0.62221	0.220273	0.787337
FBgn0014469	1.07723	-0.121823	-0.955411	-0.996795	-0.622725	-0.153316	0.124814	-0.311391
FBgn0014848	-0.318353	-0.226765	0.545118	-0.0929329	-0.219122	-3.04575	-0.516785	0.305121
FBgn0014849	0.0690869	0.109178	-0.178265	-0.741431	-0.545788	-2.18892	-0.335158	0.403099
FBgn0014850	-0.131225	-0.065248	0.196473	-0.397238	-0.345773	-1.9924	-0.165417	1.40491
FBgn0014851	0.41494	-0.228495	-0.186444	-0.248865	-0.019218	-1.71608	0.022514	0.686917
FBgn0014857	-0.446871	-0.298175	0.745046	-0.186442	-0.853564	-0.432026	-0.54799	-0.0729175
FBgn0014858	0.804588	-0.272971	-0.531617	-0.155105	-0.202432	-0.0960833	0.204579	-0.401696
FBgn0014859	-0.262289	-0.0485866	0.310876	0.00670159	-0.0686399	0.00907128	0.0407925	0.0202473
FBgn0014861	0.725886	-0.615422	-0.110465	0.0542616	0.0259608	0.0603428	-0.138015	0.106131
FBgn0014863	2.24334	-0.655975	-1.58737	-0.410461	1.32758	2.89519	2.09346	-0.8684
FBgn0014865	0.625208	0.250929	-0.876137	-0.989108	0.275284	-1.09132	-0.63658	-0.118952
FBgn0014868	1.66796	-0.34099	-1.32697	-0.832051	-0.41982	0.0175112	-0.277148	-0.0729335
FBgn0014869	4.35838	-2.38914	-1.96924	-0.420871	0.305627	1.06191	0.839046	0.650574
FBgn0014870	-0.149753	0.363279	-0.213526	-0.0118281	0.17352	#N/A	-0.307074	#N/A
FBgn0014877	-0.0577898	0.534544	-0.476754	-0.112693	0.146722	0.596054	0.215336	-0.312163
FBgn0014879	-0.474211	0.503587	-0.029376	-0.22238	-0.757396	-1.10596	-0.961312	0.233567
FBgn0014879	-0.474211	0.503587	-0.029376	-0.22238	-0.757396	-1.10596	-0.961312	0.233567
FBgn0014903	1.46842	-1.03987	-0.428559	-0.223796	0.0923926	1.88124	1.81504	-0.408624
FBgn0014906	1.49806	-1.21721	-0.280847	0.193605	0.186113	1.05009	0.246202	-0.0211012
FBgn0014930	1.69709	-0.635214	-1.06188	-0.0665049	-0.213061	0.685067	0.390428	0.0356408
FBgn0014931	-0.343753	-0.108275	0.452029	0.0640567	-0.0767629	0.0789002	0.189994	0.185317
FBgn0014949	-0.628213	0.464245	0.163968	0.131252	0.0544062	-0.0162448	0.0922466	0.18996
FBgn0015000	0.0220484	-0.599901	0.577852	-0.196553	-0.0500486	0.691199	-0.0132628	-0.174647
FBgn0015001	0.714134	0.120366	-0.834499	0.77934	1.13323	3.85446	2.53898	-0.0062238
FBgn0015008	-0.0500197	0.849508	-0.799488	0.290763	0.653185	0.102389	-0.170115	0.627201
FBgn0015010	-3.44902	-3.1405	6.58952	0.124014	-2.49692	-1.30715	-1.71179	-0.0768297
FBgn0015011	-0.286129	1.44583	-1.1597	-0.186848	-0.905407	-0.362936	-0.355008	0.138212
FBgn0015011	-0.286129	1.44583	-1.1597	-0.186848	-0.905407	-0.362936	-0.355008	0.138212
FBgn0015014	-0.711288	0.346694	0.364594	0.251611	0.0946384	-0.633171	-0.622383	-0.0709242
FBgn0015019	-0.589022	0.864234	-0.275213	-0.0751424	0.0494123	0.46017	-0.420642	0.331291
FBgn0015024	-1.29051	0.563959	0.726547	0.064794	-0.453915	-0.978087	-0.397399	-0.696551
FBgn0015025	-0.111027	-0.0352969	0.146324	-0.110486	-0.107374	-0.0419805	-0.0547896	0.0233342
FBgn0015032	0.534212	0.0315041	-0.565716	-0.233082	-0.175927	0.729222	0.564302	0.134508
FBgn0015032	0.534212	0.0315041	-0.565716	-0.233082	-0.175927	0.729222	0.564302	0.134508
FBgn0015033	0.72767	-0.592847	-0.134823	0.415226	0.346019	1.41789	0.621981	-0.607252
FBgn0015034	0.115023	0.12066	-0.235683	-0.212713	-0.333621	-0.0974986	0.24458	0.085206
FBgn0015035	0.761853	-0.14779	-0.614064	1.2924	1.52875	0.721593	0.423984	-0.10536
FBgn0015036	0.288264	-0.539426	0.251161	-0.178389	-0.107147	#N/A	0.378546	#N/A
FBgn0015037	0.959792	0.0584162	-1.01821	-0.355495	0.168244	1.94916	1.19307	0.161972
FBgn0015038	0.427841	-1.6838	1.25596	-0.132742	-0.0117113	-0.532952	0.130998	-0.796497
FBgn0015039	3.68235	-5.40922	1.72687	-0.345017	-0.513371	-0.219691	-0.284671	-0.895473
FBgn0015040	2.16154	-0.593405	-1.56814	0.535079	1.09476	#N/A	-0.269692	#N/A
FBgn0015075	0.973693	-1.13905	0.165355	-0.236933	-0.16147	-0.682614	-0.15467	0.146559
FBgn0015129	1.49098	-1.95829	0.467311	-0.19213	-0.241935	-0.134405	0.141501	-0.524756
FBgn0015218	-0.728266	-0.475485	1.20375	0.121632	-0.298428	-0.34575	-0.361363	0.0181642
FBgn0015218	-0.728266	-0.475485	1.20375	0.121632	-0.298428	-0.34575	-0.361363	0.0181642
FBgn0015218	-0.728266	-0.475485	1.20375	0.121632	-0.298428	-0.34575	-0.361363	0.0181642
FBgn0015218	-0.728266	-0.475485	1.20375	0.121632	-0.298428	-0.34575	-0.361363	0.0181642
FBgn0015221	0.437193	-0.224237	-0.212956	-0.343954	0.164261	-0.0303702	0.127718	-0.439889
FBgn0015222	-0.374888	-0.584925	0.959814	-0.594194	-0.404381	-0.367603	0.0355622	-0.13814
FBgn0015229	-1.8807	0.943119	0.937578	0.143841	-0.5618	-1.11524	-0.447598	-0.629954
FBgn0015229	-1.8807	0.943119	0.937578	0.143841	-0.5618	-1.11524	-0.447598	-0.629954
FBgn0015230	-0.119033	-0.0508736	0.169907	0.384711	0.513583	0.0508357	-0.137383	0.44288
FBgn0015234	0.805223	-1.10338	0.298159	0.00340625	-0.207869	0.549996	0.29015	-0.261108
FBgn0015239	-0.135076	0.421767	-0.286691	-0.164808	-0.514909	-0.868963	-0.814942	0.0505525
FBgn0015240	-1.50399	-0.343116	1.8471	0.0640135	0.0795652	0.401236	0.151784	0.31596
FBgn0015240	-1.50399	-0.343116	1.8471	0.0640135	0.0795652	0.401236	0.151784	0.31596
FBgn0015245	0.606678	-0.374797	-0.231881	-0.291797	0.405516	1.13038	0.760259	-0.100146
FBgn0015245	0.606678	-0.374797	-0.231881	-0.291797	0.405516	1.13038	0.760259	-0.100146
FBgn0015247	-0.150797	1.13111	-0.980311	0.22741	0.341179	0.93685	0.637626	0.221611
FBgn0015268	0.929768	0.40771	-1.33748	-0.0260237	0.163191	1.90118	0.790846	-0.103122
FBgn0015269	0.0552743	-0.453135	0.397861	0.371371	0.35187	-0.178015	-0.0237393	-0.202355
FBgn0015269	0.0552743	-0.453135	0.397861	0.371371	0.35187	-0.178015	-0.0237393	-0.202355
FBgn0015270	-0.386349	0.55256	-0.166211	0.175704	-0.181964	-0.159673	-0.0439504	0.126587
FBgn0015271	-0.353456	0.0424982	0.310958	0.081832	0.224707	0.00287651	-0.0459647	0.200343
FBgn0015276	1.15714	-1.11798	-0.0391622	-0.0743305	-0.101084	0.832379	0.564728	0.142887
FBgn0015277	0.525243	-0.195698	-0.329545	-0.150153	-0.0664486	0.223786	0.093434	-0.186019
FBgn0015278	-0.396855	-0.0464208	0.443276	0.0511905	0.0885051	0.157341	-0.316554	0.055804
FBgn0015279	-0.443096	-0.0587411	0.501837	0.268577	0.241345	-0.114585	0.125828	-0.360651
FBgn0015282	-0.713537	-0.302128	1.01566	-0.460502	-0.610834	-1.73063	-1.6526	-0.430933
FBgn0015283	-2.12587	0.337861	1.78801	-0.923812	-1.31667	-1.17079	-1.38185	0.209049
FBgn0015286	-0.483712	0.337306	0.146407	-0.244292	-0.442298	-0.421311	0.128716	-0.43505
FBgn0015287	0.465175	-0.0491295	-0.416045	0.0725898	0.269957	0.298729	-0.0328872	0.0558523
FBgn0015288	-1.12181	0.600969	0.520839	-0.0642965	-0.512994	1.20873	0.210443	0.849816
FBgn0015294	-2.1265	-0.271494	2.39799	0.345488	-0.967206	-0.788193	-0.732136	0.0390179
FBgn0015294	-2.1265	-0.271494	2.39799	0.345488	-0.967206	-0.788193	-0.732136	0.0390179
FBgn0015295	-1.43974	0.596427	0.843309	0.207622	0.0214924	0.160366	0.0180811	0.199534
FBgn0015296	-0.590758	0.0409018	0.549856	-0.158471	-0.242493	-0.502722	-0.519756	-0.187036
FBgn0015298	0.445842	-0.358318	-0.0875243	-0.539098	-0.329011	-0.189066	0.0660475	0.177721
FBgn0015299	0.281097	0.704469	-0.985566	-0.358608	-0.0981842	0.254478	0.134636	0.404332
FBgn0015300	0.341285	0.587046	-0.928332	0.0272208	0.553538	0.0377298	0.223597	0.233691
FBgn0015316	-0.13963	0.15609	-0.01646	0.0725613	0.0764782	2.69096	1.96901	0.21526
FBgn0015320	-0.724608	0.340714	0.383894	-0.00122949	-0.200931	0.0416927	-0.453687	0.357288
FBgn0015321	-1.1155	0.155476	0.960028	0.0585279	-0.153657	-0.423683	-0.356998	-0.307631
FBgn0015324	1.13381	-0.260848	-0.872962	-0.160694	0.338432	0.619771	0.680348	-0.302907
FBgn0015331	-0.999233	-0.287093	1.28633	-0.0664415	-0.31766	-0.125143	-0.0728254	-0.0365735
FBgn0015336	0.951976	0.0274322	-0.979408	0.0395706	-0.0127474	0.173585	0.193034	-0.0279999
FBgn0015338	-0.119325	-0.370645	0.489969	0.053036	0.234265	-0.139803	-0.146038	0.484626
FBgn0015350	0.126421	-0.722866	0.596445	0.000267604	-0.290821	0.0714766	-0.240552	0.192977
FBgn0015351	-0.322288	-0.600256	0.922543	-0.133781	-0.230812	1.16497	0.632504	0.440569
FBgn0015359	0.743779	-0.722649	-0.0211297	-0.125214	-0.258873	-0.300491	-0.422193	0.302127
FBgn0015360	-0.155161	-0.108735	0.263896	-0.264941	-0.0826561	-0.551885	-0.237882	-0.781326
FBgn0015360	-0.155161	-0.108735	0.263896	-0.264941	-0.0826561	-0.551885	-0.237882	-0.781326
FBgn0015372	-0.218057	0.056323	0.161734	0.0844634	0.0587534	-0.307105	-0.324314	0.11112
FBgn0015374	0.604453	-0.278117	-0.326336	-0.172764	-0.248428	0.620325	0.920004	-0.872279
FBgn0015379	-0.663375	-0.223087	0.886462	-0.0676438	-0.2284	-0.0126906	-0.21763	0.470171
FBgn0015380	-2.31921	0.858527	1.46068	0.26679	0.109201	-0.698648	-0.672731	-0.241039
FBgn0015380	-2.31921	0.858527	1.46068	0.26679	0.109201	-0.698648	-0.672731	-0.241039
FBgn0015381	0.835887	-0.342264	-0.493623	0.0702852	-0.031679	-0.0606254	0.0529473	-0.267131
FBgn0015390	0.810034	-0.962854	0.15282	-0.0272142	0.0850951	-0.101709	0.0473891	-0.0661893
FBgn0015391	0.50285	-0.0575932	-0.445256	0.0548699	0.356856	-0.263432	-0.244236	0.391378
FBgn0015393	1.31806	-0.231282	-1.08678	-0.612417	-0.321543	0.187219	-0.0300314	0.108286
FBgn0015396	0.00746129	0.0724131	-0.0798744	0.317269	0.189497	-0.416021	-0.178124	-0.170666
FBgn0015399	-0.725769	-0.130244	0.856013	0.188382	0.485449	-0.461194	-1.06039	0.602243
FBgn0015399	-0.725769	-0.130244	0.856013	0.188382	0.485449	-0.461194	-1.06039	0.602243
FBgn0015400	0.192963	0.0388072	-0.23177	0.0356003	-0.337571	0.149794	0.054239	0.133362
FBgn0015402	-0.0971359	-0.297012	0.394148	0.0315767	0.105368	0.138965	-0.0270902	0.211644
FBgn0015509	-2.49725	0.428958	2.06829	0.0233382	-0.886875	-1.45716	-1.21637	-0.630291
FBgn0015513	-0.449281	0.30188	0.147401	0.106418	0.0495115	0.295219	-0.069579	0.346895
FBgn0015514	-0.0100234	0.17478	-0.164756	0.83554	0.925889	0.114889	-0.0667617	0.436772
FBgn0015519	0.325329	-0.0294252	-0.295903	0.0366391	-0.0544874	0.0648688	0.015772	0.0156314
FBgn0015520	-2.45017	1.48242	0.96775	0.271313	-0.267843	-0.713324	-0.662306	0.582265
FBgn0015520	-2.45017	1.48242	0.96775	0.271313	-0.267843	-0.713324	-0.662306	0.582265
FBgn0015521	-0.204124	-0.335192	0.539316	-0.0066717	-0.325096	0.10254	0.563751	0.451889
FBgn0015522	1.43774	-0.766743	-0.670997	-0.0731802	0.126601	0.953403	0.647803	0.217024
FBgn0015524	-0.323281	0.486774	-0.163493	-0.0509816	-0.161789	-0.25898	0.162095	-0.439718
FBgn0015542	0.00504897	0.221379	-0.226428	-0.255423	0.02656	-0.43332	0.231593	-1.10811
FBgn0015544	0.494394	0.0843555	-0.578749	0.0789053	0.0696225	0.0791549	-0.0519277	0.210983
FBgn0015550	0.241637	0.246446	-0.488083	-0.17307	-0.111588	-0.215835	-0.0959618	-0.180071
FBgn0015553	-0.527677	0.214929	0.312749	0.180944	0.00278409	0.00240626	-0.0839768	-0.0574129
FBgn0015558	0.350652	-0.342584	-0.00806725	0.0228432	0.273843	0.314615	0.259317	-0.103214
FBgn0015562	0.0668728	0.467929	-0.534802	0.462518	0.622581	0.576201	0.250586	0.0806882
FBgn0015565	0.393415	1.95315	-2.34656	-0.438195	0.725421	-0.616125	0.205071	0.246194
FBgn0015565	0.393415	1.95315	-2.34656	-0.438195	0.725421	-0.616125	0.205071	0.246194
FBgn0015567	-0.775841	0.0589002	0.716941	0.0814054	-0.433324	-0.711477	-0.541876	-0.503049
FBgn0015567	-0.775841	0.0589002	0.716941	0.0814054	-0.433324	-0.711477	-0.541876	-0.503049
FBgn0015568	0.86893	-0.734724	-0.134207	0.234978	0.196466	2.07656	1.65877	-0.0804864
FBgn0015570	1.66467	-0.741977	-0.922698	-0.919322	0.779133	3.03493	2.01279	-0.239284
FBgn0015571	1.42397	-0.260784	-1.16319	-0.120319	0.624414	1.08611	0.798118	0.0255782
FBgn0015572	1.76158	-0.581379	-1.1802	0.315846	1.46796	1.53639	1.23038	-0.190345
FBgn0015573	0.750773	-0.218312	-0.532461	-0.118381	0.158083	2.27323	1.93399	-0.404603
FBgn0015574	-0.724051	1.10222	-0.378171	0.461001	0.829238	-0.183599	-0.279153	0.418054
FBgn0015575	1.8184	-0.802238	-1.01617	0.194887	0.338938	0.438813	0.543258	-0.355982
FBgn0015576	1.00262	-0.243433	-0.759189	0.366183	0.563378	0.475391	0.736835	-0.25676
FBgn0015577	1.4857	0.404404	-1.8901	-0.162672	0.338469	0.803971	0.36205	-0.271205
FBgn0015577	1.4857	0.404404	-1.8901	-0.162672	0.338469	0.803971	0.36205	-0.271205
FBgn0015582	0.514966	-0.12267	-0.392296	-0.43305	-0.322255	0.291172	0.15898	-0.186301
FBgn0015583	0.217226	-0.627165	0.409939	0.025575	0.165354	-0.103374	0.178588	-0.00500132
FBgn0015584	-0.137207	-0.253283	0.39049	-0.39795	-0.350635	-0.177263	0.297019	-0.331447
FBgn0015585	-0.0524629	0.434614	-0.382151	-0.0237987	0.13725	-0.36298	0.521056	-0.965326
FBgn0015586	-0.108748	-0.373626	0.482374	0.0285143	-0.0657108	-0.253954	0.323518	-0.409639
FBgn0015587	-1.7476	0.213895	1.5337	0.122299	-1.08615	-1.46504	-1.29534	-0.496283
FBgn0015589	-0.95595	-0.516354	1.4723	0.279107	0.0239296	-0.0387984	-0.35789	0.703998
FBgn0015600	0.546545	-0.0542894	-0.492255	0.187062	0.447662	0.357592	-0.306342	0.854406
FBgn0015600	0.546545	-0.0542894	-0.492255	0.187062	0.447662	0.357592	-0.306342	0.854406
FBgn0015602	-0.549471	-0.0156575	0.565128	-0.11972	-0.201513	-0.71319	-0.675813	-0.0401984
FBgn0015608	0.826743	-0.0458681	-0.780875	-0.432549	-0.257966	0.0641122	0.272556	0.245396
FBgn0015608	0.826743	-0.0458681	-0.780875	-0.432549	-0.257966	0.0641122	0.272556	0.245396
FBgn0015608	0.826743	-0.0458681	-0.780875	-0.432549	-0.257966	0.0641122	0.272556	0.245396
FBgn0015609	-0.790376	0.0780228	0.712353	0.442252	0.149179	-0.133477	-0.0385915	0.261543
FBgn0015610	0.101524	-0.147116	0.0455915	-0.242246	-0.400913	-0.601894	-0.83996	0.545588
FBgn0015614	0.300808	-0.242972	-0.0578362	-0.396083	-0.388675	-0.0562666	-0.133607	-0.185764
FBgn0015615	-0.428933	-0.193527	0.62246	0.384552	0.0226605	-0.14333	-0.513105	1.16591
FBgn0015615	-0.428933	-0.193527	0.62246	0.384552	0.0226605	-0.14333	-0.513105	1.16591
FBgn0015617	0.00559377	-0.397339	0.391745	0.0612399	-0.147308	0.356707	0.330964	0.0516976
FBgn0015618	0.0309858	-0.207474	0.176488	-0.0849612	0.0836202	-0.326386	-0.326049	0.0331547
FBgn0015621	0.204942	-0.346518	0.141576	-0.262008	-0.231048	0.306904	-0.139283	0.469983
FBgn0015622	0.181095	-0.0541809	-0.126914	0.106022	0.0775894	-0.042957	-0.306492	0.185395
FBgn0015623	1.39532	-0.78956	-0.60576	-0.168714	0.244466	1.19781	0.659881	0.161805
FBgn0015624	-0.0197088	-1.74555	1.76526	-0.0629993	-0.0820889	-0.26917	-0.151387	-0.102159
FBgn0015657	-0.649903	0.0252227	0.62468	0.22132	-0.0204967	0.735524	-0.656032	0.094465
FBgn0015663	0.256981	-0.501696	0.244716	0.0886844	0.193184	0.374441	0.0676459	-0.121567
FBgn0015664	-0.106416	-0.303088	0.409504	-0.271259	-0.864369	-0.340077	-0.410272	-0.191098
FBgn0015714	0.52803	-0.452938	-0.0750912	0.641803	0.951501	-0.754765	0.214106	-1.33537
FBgn0015714	0.52803	-0.452938	-0.0750912	0.641803	0.951501	-0.754765	0.214106	-1.33537
FBgn0015737	-0.209345	0.327708	-0.118364	-0.0133025	0.26143	0.161762	-0.357014	-0.36273
FBgn0015745	0.111148	-0.462748	0.3516	-0.0203628	-0.46708	0.634964	0.780529	0.232556
FBgn0015754	-0.107299	0.382319	-0.27502	-0.310584	-0.022352	-0.180347	-0.0951578	-0.286773
FBgn0015756	0.867479	-0.921517	0.0540374	-0.220213	-0.592647	0.333077	0.332207	0.366017
FBgn0015756	0.867479	-0.921517	0.0540374	-0.220213	-0.592647	0.333077	0.332207	0.366017
FBgn0015763	1.00562	-0.467749	-0.537874	-0.296993	0.415739	-0.0698597	0.298749	-0.175994
FBgn0015765	0.371601	-0.761188	0.389588	0.274413	0.28025	1.03604	0.486351	0.26375
FBgn0015766	0.00558272	-0.287276	0.281694	0.725052	0.655098	1.24786	0.940928	0.400237
FBgn0015770	-0.0362889	0.432979	-0.39669	0.170983	0.190761	-0.112723	0.151049	-0.119627
FBgn0015772	-0.542891	-0.0780652	0.620956	0.103334	-0.0913242	-0.354928	-0.0991648	0.20887
FBgn0015773	0.629255	-0.571798	-0.0574568	-0.0271103	-0.00149778	0.0627694	0.288229	-0.653379
FBgn0015774	-0.111965	-0.703172	0.815136	-0.0676189	-0.144573	-0.0881517	-0.106839	-0.052432
FBgn0015776	0.61687	-0.189649	-0.427221	-0.109454	-0.280101	0.00896999	0.0369919	-0.47658
FBgn0015777	0.450764	0.355428	-0.806193	-0.026195	0.860219	-0.422285	-0.377702	0.22642
FBgn0015777	0.450764	0.355428	-0.806193	-0.026195	0.860219	-0.422285	-0.377702	0.22642
FBgn0015778	-1.62455	0.328374	1.29618	0.46792	0.166523	-0.660403	-0.446837	0.461723
FBgn0015778	-1.62455	0.328374	1.29618	0.46792	0.166523	-0.660403	-0.446837	0.461723
FBgn0015781	0.541768	0.0245509	-0.566319	-0.276636	-0.121707	0.23452	-0.0604603	0.322004
FBgn0015788	-0.00871628	0.794997	-0.78628	-0.296276	-0.0704523	-0.49298	-0.352168	-0.409229
FBgn0015789	-0.144429	0.0342934	0.110135	-0.190029	-0.212601	0.218667	-0.14919	-0.609473
FBgn0015790	-1.28635	-0.109416	1.39576	-0.174757	-0.710839	-0.670281	-0.653324	-0.176786
FBgn0015791	-1.83582	0.73673	1.09909	0.120119	-0.116653	-0.361183	-1.74925	0.503164
FBgn0015793	-0.614045	0.108326	0.505719	-0.0357628	-0.245359	0.0508889	0.0604309	-0.227303
FBgn0015794	-0.210066	-0.469361	0.679427	-0.278302	-0.498651	-0.331839	-0.179925	0.0109444
FBgn0015795	-4.42131	-0.400855	4.82216	-0.0657923	-0.588046	-0.54356	-1.0311	-0.465753
FBgn0015796	-0.361633	0.51765	-0.156017	0.281684	0.104385	-0.700919	-0.415122	-0.284484
FBgn0015797	-0.225351	0.18855	0.0368008	-0.697201	-0.788077	-0.141389	-0.262631	-0.0470241
FBgn0015799	-0.0557311	0.0607114	-0.00498031	-0.133597	0.0103417	-0.20085	0.0837942	-0.117411
FBgn0015800	-0.14348	-0.553313	0.696793	0.122594	-0.107453	0.062571	-0.283034	0.450316
FBgn0015801	-0.83767	-1.31396	2.15163	0.922321	0.0776789	-2.40515	-1.40899	0.408978
FBgn0015803	-0.62655	-0.574286	1.20084	0.502913	0.362321	0.874238	0.491135	0.359038
FBgn0015803	-0.62655	-0.574286	1.20084	0.502913	0.362321	0.874238	0.491135	0.359038
FBgn0015803	-0.62655	-0.574286	1.20084	0.502913	0.362321	0.874238	0.491135	0.359038
FBgn0015805	-0.0458345	-0.0867542	0.132589	0.0200789	-0.1725	-1.18141	-1.00911	0.184986
FBgn0015806	0.0152136	-0.0146326	-0.000580967	0.0114839	0.120618	#N/A	-0.244111	#N/A
FBgn0015808	1.80715	-0.68505	-1.1221	-0.39991	-0.310615	0.96246	0.756455	0.228395
FBgn0015808	1.80715	-0.68505	-1.1221	-0.39991	-0.310615	0.96246	0.756455	0.228395
FBgn0015816	-0.0692941	0.154537	-0.0852433	-0.327169	-0.0204362	#N/A	#N/A	#N/A
FBgn0015818	0.599016	-0.885183	0.286167	-0.314832	-0.346233	0.378332	0.259343	0.103454
FBgn0015828	0.593312	-0.403149	-0.190164	-0.46738	-0.466132	0.223651	-0.293303	-0.490424
FBgn0015829	-0.302277	-0.0853115	0.387588	-0.137849	-0.633814	-0.568282	-0.0907669	-0.392439
FBgn0015831	-0.196853	0.611939	-0.415086	0.219765	0.614483	0.272723	0.134719	0.441756
FBgn0015834	1.3081	-0.909107	-0.398989	0.179279	0.342594	0.358041	-0.341578	0.181117
FBgn0015838	-0.665777	-0.0565002	0.722277	0.0747366	-0.378909	-0.258629	-0.350947	-0.0132207
FBgn0015844	-0.0962278	-0.590055	0.686283	-0.0588037	0.422738	0.0943792	0.0555204	-0.451604
FBgn0015844	-0.0962278	-0.590055	0.686283	-0.0588037	0.422738	0.0943792	0.0555204	-0.451604
FBgn0015845	0.0641919	-0.35102	0.286828	1.30947	0.156043	0.0961845	0.188819	-0.743201
FBgn0015872	-0.532309	-1.13136	1.66367	-0.447297	-1.7927	-0.814457	-0.389149	-0.953812
FBgn0015903	0.0599408	0.25554	-0.31548	-0.0130786	0.811826	0.123057	-0.00559646	0.0635124
FBgn0015904	-0.206853	0.160992	0.0458608	0.0359862	-0.122051	-0.385655	-0.382359	0.2255
FBgn0015905	0.213524	-1.50834	1.29482	-0.0582901	-0.104506	0.177654	0.157439	0.0539394
FBgn0015905	0.213524	-1.50834	1.29482	-0.0582901	-0.104506	0.177654	0.157439	0.0539394
FBgn0015907	-0.826755	0.146361	0.680394	-0.0117179	-0.212411	-0.939287	-0.39342	0.640625
FBgn0015919	1.56338	-1.09042	-0.472966	-0.209018	0.0911132	-0.153822	-0.244938	0.567162
FBgn0015919	1.56338	-1.09042	-0.472966	-0.209018	0.0911132	-0.153822	-0.244938	0.567162
FBgn0015924	-2.36402	-0.332666	2.69669	0.0397261	-0.503062	-0.7758	-0.871345	-0.655799
FBgn0015925	0.251762	0.00384943	-0.255611	-0.057651	-0.0207625	0.504765	0.0904837	-0.231945
FBgn0015926	0.209799	-0.0401649	-0.169634	-0.0702786	-0.093718	-0.0936369	0.140298	-0.131272
FBgn0015929	0.290612	-0.451827	0.161215	-0.0867757	-0.128974	-0.315095	-0.0375149	-0.132403
FBgn0015930	-1.28854	-0.262399	1.55094	0.430332	-0.33293	-0.287008	-0.114081	-0.136078
FBgn0015933	1.22746	-1.09835	-0.129107	0.58513	0.263432	0.123898	-0.225547	0.789686
FBgn0015933	1.22746	-1.09835	-0.129107	0.58513	0.263432	0.123898	-0.225547	0.789686
FBgn0015946	0.0652539	-0.583372	0.518118	0.128911	-0.294058	-0.604855	0.528042	-1.09849
FBgn0015946	0.0652539	-0.583372	0.518118	0.128911	-0.294058	-0.604855	0.528042	-1.09849
FBgn0015954	-4.67674	0.242886	4.43386	0.232928	-0.398078	-0.674921	-0.602655	0.428112
FBgn0016013	0.28697	0.576045	-0.863015	-0.0488999	0.130564	1.27425	0.536374	-0.346905
FBgn0016031	-2.76827	0.00414576	2.76412	0.0505746	-0.774922	-1.29434	-0.949741	-0.409258
FBgn0016032	-0.665592	0.68279	-0.0171975	-0.13648	-0.434995	-0.856553	-0.0912541	-0.78122
FBgn0016034	0.215716	0.095482	-0.311198	0.108808	0.333052	0.0800973	0.0361505	-0.0488459
FBgn0016036	-0.535313	0.496857	0.0384558	-0.00385711	-0.0123206	-0.160319	-0.018856	-0.074973
FBgn0016038	-0.157691	0.155277	0.00241369	0.082913	-0.187928	0.224532	0.303716	-0.395064
FBgn0016041	-0.712503	0.360792	0.351712	0.351381	0.309673	0.319391	-0.346954	-0.00688307
FBgn0016041	-0.712503	0.360792	0.351712	0.351381	0.309673	0.319391	-0.346954	-0.00688307
FBgn0016047	0.276303	0.451969	-0.728272	-0.0671896	0.275282	0.350022	0.0711687	0.375238
FBgn0016054	0.0648984	0.415599	-0.480497	0.0415188	0.309165	-0.0417641	-0.124172	-0.0631986
FBgn0016059	-0.274385	-0.162142	0.436527	0.119049	-0.0578085	-1.22262	-0.750713	-0.619798
FBgn0016070	0.988604	-0.53492	-0.453684	0.13829	0.222931	-0.244348	-0.394928	0.251774
FBgn0016070	0.988604	-0.53492	-0.453684	0.13829	0.222931	-0.244348	-0.394928	0.251774
FBgn0016075	1.81947	-0.922831	-0.896642	0.0276763	0.37389	1.09329	0.658581	0.314193
FBgn0016076	-0.0878577	-0.804515	0.892373	0.347608	-0.193978	-0.87692	-0.89367	0.331444
FBgn0016078	0.402611	0.670515	-1.07313	-0.482419	0.170224	-0.37406	0.294149	-0.471865
FBgn0016080	0.625388	-0.530256	-0.0951317	0.146097	0.381	0.035801	0.017272	0.215174
FBgn0016081	-1.09906	-1.3687	2.46776	0.135897	-0.262348	-0.80797	-0.738573	-0.596013
FBgn0016081	-1.09906	-1.3687	2.46776	0.135897	-0.262348	-0.80797	-0.738573	-0.596013
FBgn0016119	1.81558	-1.29206	-0.523523	-0.232303	-0.142202	1.23055	1.1656	0.057468
FBgn0016120	1.35797	-0.50406	-0.853914	-0.341596	-0.354304	1.33982	0.627502	0.596493
FBgn0016122	0.958128	-0.641825	-0.316303	0.136468	0.457668	0.209358	0.360204	0.0228311
FBgn0016123	0.672036	-0.0314506	-0.640586	-1.37208	-1.0257	0.227609	-0.194084	0.449903
FBgn0016126	-0.573574	0.396851	0.176723	-0.177985	-0.503763	-0.666593	-0.497925	-0.566147
FBgn0016126	-0.573574	0.396851	0.176723	-0.177985	-0.503763	-0.666593	-0.497925	-0.566147
FBgn0016131	1.75986	-0.0161775	-1.74369	-0.201194	-0.294095	0.0360547	-0.263747	0.118603
FBgn0016132	-0.323185	-0.114304	0.437488	0.0525006	-0.00718555	0.493319	-0.0252884	0.432461
FBgn0016641	0.274526	-0.746809	0.472283	-0.0480501	-0.250077	-0.185531	0.130139	-0.427235
FBgn0016650	0.230757	0.0104442	-0.241201	0.0327919	0.0461623	-0.16309	0.0335582	-0.102896
FBgn0016660	-1.5382	0.115122	1.42308	-0.128836	-0.232475	-0.35493	0.203291	-0.265039
FBgn0016660	-1.5382	0.115122	1.42308	-0.128836	-0.232475	-0.35493	0.203291	-0.265039
FBgn0016672	-0.85326	0.988835	-0.135575	-0.0247168	-0.0560433	0.681338	0.065694	0.180383
FBgn0016675	5.97408	-1.50323	-4.47084	0.169316	1.22907	0.169918	0.493463	-0.798629
FBgn0016684	0.0658227	0.312808	-0.378631	0.651524	0.329964	0.880739	0.640751	-0.731055
FBgn0016684	0.0658227	0.312808	-0.378631	0.651524	0.329964	0.880739	0.640751	-0.731055
FBgn0016685	-0.437467	0.314438	0.123028	-0.184241	-0.403734	-1.31651	-0.782679	-0.105677
FBgn0016687	0.816273	-0.321188	-0.495085	-0.607381	-0.662816	0.627691	0.41637	0.0315815
FBgn0016691	4.17528	-2.04525	-2.13003	-0.37813	-0.231664	1.38359	1.14773	0.277392
FBgn0016693	-1.27534	0.258106	1.01724	0.250372	-0.016504	0.425844	-0.14898	-0.21357
FBgn0016694	0.762409	-0.441612	-0.320797	-0.00288857	0.123046	0.245039	0.0693132	0.0739775
FBgn0016696	-2.86829	0.649689	2.2186	0.221985	-0.156618	-0.676622	-0.56432	-0.234999
FBgn0016697	0.490033	0.189379	-0.679412	-0.875687	-0.587836	-1.31488	-0.834635	0.190561
FBgn0016698	0.635652	-0.465984	-0.169667	-0.12223	-0.23774	0.378252	-0.042948	0.027577
FBgn0016700	-0.516667	-0.554745	1.07141	-0.541368	-0.946096	#N/A	0.0226822	#N/A
FBgn0016701	-0.660057	-0.899752	1.55981	-0.33995	-0.695532	-0.485273	-0.333639	-0.17383
FBgn0016701	-0.660057	-0.899752	1.55981	-0.33995	-0.695532	-0.485273	-0.333639	-0.17383
FBgn0016715	3.06724	-0.11946	-2.94778	-1.21433	-0.703996	1.39968	1.00807	-0.0846977
FBgn0016718	0.45662	-0.184155	-0.272465	-0.00383515	-0.0242161	1.29506	1.08945	0.0404244
FBgn0016724	1.56055	-0.77725	-0.783297	0.0721618	-0.376455	-1.75672	-1.28007	-1.59575
FBgn0016726	0.565652	0.255802	-0.821454	-0.266909	0.191175	0.107094	0.170886	0.359688
FBgn0016754	-0.909663	0.572622	0.337041	0.0502684	0.00516183	-0.270097	-0.273546	0.461623
FBgn0016756	-0.89853	-0.805714	1.70424	0.341063	-0.164185	0.684448	-0.093727	0.200423
FBgn0016762	1.25477	-0.651501	-0.603273	-0.121298	-0.0973899	0.47413	0.344349	0.329419
FBgn0016792	-2.27305	1.06762	1.20543	0.345319	0.14041	0.0196064	-0.142704	0.171529
FBgn0016794	-0.327792	0.521602	-0.19381	-0.192757	0.256449	-0.344305	0.20554	-0.60303
FBgn0016794	-0.327792	0.521602	-0.19381	-0.192757	0.256449	-0.344305	0.20554	-0.60303
FBgn0016797	-0.869815	0.366321	0.503494	0.38866	0.00123785	-0.136888	-0.480812	0.591985
FBgn0016917	-1.71049	0.753134	0.957354	0.41236	1.15267	-0.569869	-0.521697	-0.762526
FBgn0016919	-0.100697	-1.44933	1.55003	0.0051885	-0.122171	-0.274077	0.175743	-0.670277
FBgn0016920	-0.41236	0.211306	0.201055	0.0595872	0.072531	-0.113479	0.294062	-0.221593
FBgn0016930	-2.2061	-0.297458	2.50356	0.631631	-0.963712	-3.13434	-2.18206	-0.97221
FBgn0016940	0.383618	-0.0896408	-0.293977	-0.398794	-0.452942	0.0348046	-0.0721049	0.131193
FBgn0016941	-0.165891	-0.20361	0.369502	0.0839456	0.0714069	0.652623	0.14425	0.799244
FBgn0016975	0.32038	-0.144447	-0.175934	0.0705045	0.0483943	0.0828792	-0.143778	0.0666301
FBgn0016976	0.104131	0.606708	-0.710839	-0.0414439	0.336826	-0.0630266	0.0610607	-0.113343
FBgn0016977	0.288605	-0.597109	0.308504	-0.0696133	0.158484	0.0487745	0.194	-0.626398
FBgn0016977	0.288605	-0.597109	0.308504	-0.0696133	0.158484	0.0487745	0.194	-0.626398
FBgn0016978	-0.40548	0.114154	0.291326	0.156632	-0.0357465	0.0665066	-0.265582	0.610636
FBgn0016983	-1.01945	-0.593904	1.61335	0.297583	-0.235629	#N/A	-0.24569	#N/A
FBgn0016984	-1.28436	2.0571	-0.772746	-0.0670698	-0.558214	-0.574931	-0.797355	-0.297321
FBgn0017397	-0.840873	0.614224	0.226649	0.199849	-0.287267	-0.406702	-0.333074	0.202436
FBgn0017414	-0.62527	-0.435621	1.06089	-0.260651	-0.333498	-0.237381	-0.030282	-0.234682
FBgn0017418	-0.148002	-0.254695	0.402697	0.0453647	-0.317071	-0.21372	-0.219709	-0.388223
FBgn0017424	4.27628	0.0510071	-4.32729	-2.5965	-2.31076	-1.60604	-1.60667	-1.22643
FBgn0017424	4.27628	0.0510071	-4.32729	-2.5965	-2.31076	-1.60604	-1.60667	-1.22643
FBgn0017429	0.802003	-0.188154	-0.613849	-0.272667	0.235039	1.5106	0.789073	-0.0370198
FBgn0017430	1.00605	-0.267399	-0.738654	-0.200514	-0.319759	-0.22314	-0.166173	-0.182509
FBgn0017448	0.643093	-0.195656	-0.447437	0.971567	0.444726	1.18251	0.865077	-0.049729
FBgn0017453	-0.687597	-0.480628	1.16822	0.0611376	-0.24603	-0.370238	-0.45609	0.264544
FBgn0017456	-0.220641	0.896539	-0.675899	0.269772	0.661678	0.687019	0.172946	0.863363
FBgn0017456	-0.220641	0.896539	-0.675899	0.269772	0.661678	0.687019	0.172946	0.863363
FBgn0017457	-0.157315	0.274692	-0.117377	-0.141844	0.265912	0.210135	-0.394792	0.392078
FBgn0017482	3.47204	-0.768204	-2.70384	-0.0844063	0.0656364	1.68747	1.38355	0.0975156
FBgn0017545	-0.139915	0.273532	-0.133617	-0.710113	-0.500956	-0.972321	-0.299767	-0.165281
FBgn0017549	-1.11706	0.204315	0.912749	0.162394	-0.300272	0.625128	0.307624	-0.492898
FBgn0017550	-2.58072	0.79631	1.78441	0.0608353	-0.301169	-0.924513	-0.455724	0.609852
FBgn0017550	-2.58072	0.79631	1.78441	0.0608353	-0.301169	-0.924513	-0.455724	0.609852
FBgn0017551	-0.00439918	-0.362016	0.366415	0.213085	0.26719	-0.144787	-0.23223	0.452309
FBgn0017551	-0.00439918	-0.362016	0.366415	0.213085	0.26719	-0.144787	-0.23223	0.452309
FBgn0017556	1.20248	-0.161614	-1.04086	0.206543	0.163282	0.152845	0.296756	0.248866
FBgn0017556	1.20248	-0.161614	-1.04086	0.206543	0.163282	0.152845	0.296756	0.248866
FBgn0017557	-0.786939	0.756621	0.0303186	0.174991	0.399263	0.036289	-0.648804	0.239383
FBgn0017557	-0.786939	0.756621	0.0303186	0.174991	0.399263	0.036289	-0.648804	0.239383
FBgn0017558	1.02413	0.439463	-1.46359	0.496962	0.492497	1.35417	1.12101	0.0897075
FBgn0017561	-0.0210787	-0.0765693	0.097648	-0.0915053	-0.23597	0.137987	0.298845	-0.196069
FBgn0017565	-1.32639	1.37917	-0.0527813	-0.563277	-1.02179	0.0441415	-0.509765	0.234676
FBgn0017566	1.05108	-0.000437681	-1.05064	0.0360436	0.206819	2.04743	1.26408	0.231172
FBgn0017567	1.99328	-0.912108	-1.08117	0.102154	0.265015	1.59743	0.804097	0.384563
FBgn0017572	-0.23254	0.583364	-0.350824	-0.309004	-0.315091	-0.107485	-0.316683	-0.0462559
FBgn0017577	0.815696	-0.373392	-0.442304	-0.316235	-0.0460303	-0.0649095	-0.239087	0.0761575
FBgn0017578	0.469133	-1.85116	1.38203	-0.361981	-0.765151	-0.179634	0.0752193	-0.502136
FBgn0017579	-0.116903	0.269438	-0.152535	-0.130665	-0.273848	0.122932	0.22266	0.57168
FBgn0017581	0.886596	-0.200712	-0.685884	0.747251	1.3958	1.92587	1.29929	0.534026
FBgn0017581	0.886596	-0.200712	-0.685884	0.747251	1.3958	1.92587	1.29929	0.534026
FBgn0017590	-1.00901	0.952036	0.0569715	0.131596	0.184515	-0.026945	-0.106602	0.537334
FBgn0017645	-2.05171	-1.70498	3.75669	0.193805	0.503994	-0.25665	-0.111367	-0.0874129
FBgn0019624	2.10318	-1.07921	-1.02398	-0.325211	-0.369636	1.31515	1.06817	0.403609
FBgn0019637	-0.778468	0.178225	0.600242	-0.0917462	-0.268912	0.646562	0.354971	0.324618
FBgn0019644	3.5444	-2.50458	-1.03982	0.0177016	0.067275	1.51741	0.994051	0.576427
FBgn0019650	-1.3924	0.856512	0.535889	0.101411	-0.376605	-0.220524	0.358843	-0.718145
FBgn0019652	0.617514	-0.482634	-0.13488	0.0750526	0.234109	0.3902	-0.11783	0.196855
FBgn0019652	0.617514	-0.482634	-0.13488	0.0750526	0.234109	0.3902	-0.11783	0.196855
FBgn0019662	0.211415	0.191061	-0.402476	0.00593403	0.10798	0.321158	-0.160411	-0.299682
FBgn0019664	-0.73388	0.0986374	0.635242	0.0812908	0.0462662	-0.493873	-0.3069	-0.425273
FBgn0019686	-0.399131	0.246429	0.152702	0.151048	0.0268628	0.186583	-0.146479	0.174304
FBgn0019809	0.581644	-0.27156	-0.310084	-0.0095736	0.0700218	0.0660757	-0.0322016	0.112986
FBgn0019828	-1.06431	0.275129	0.789182	0.677684	0.504303	-1.23731	-0.713473	1.48705
FBgn0019830	2.02462	-1.97581	-0.0488062	-0.0975933	-0.052799	1.00718	0.726334	0.41572
FBgn0019886	-1.36774	-0.103887	1.47163	-0.0297828	-0.976235	-1.53734	-0.9154	0.284772
FBgn0019890	-3.89766	0.360671	3.53699	0.56513	-0.850581	-0.758435	-0.797949	0.318488
FBgn0019925	1.43948	-0.0583089	-1.38117	-0.357077	-0.126466	-0.658337	-0.226182	0.0899014
FBgn0019932	-0.169683	0.453176	-0.283494	-0.0244142	-0.310497	0.685341	0.314324	-0.670581
FBgn0019936	1.98712	0.138018	-2.12514	-0.203064	-0.0202288	0.821021	0.481776	0.0553628
FBgn0019938	1.01137	-0.573495	-0.43788	-0.241186	0.104121	0.881879	0.50694	-0.982192
FBgn0019938	1.01137	-0.573495	-0.43788	-0.241186	0.104121	0.881879	0.50694	-0.982192
FBgn0019947	-2.87843	0.797119	2.08131	-0.257353	-0.755961	-0.793066	-0.218358	0.0953886
FBgn0019947	-2.87843	0.797119	2.08131	-0.257353	-0.755961	-0.793066	-0.218358	0.0953886
FBgn0019948	1.03788	0.697094	-1.73498	-0.351485	-0.125618	-0.393778	0.229826	-0.118616
FBgn0019948	1.03788	0.697094	-1.73498	-0.351485	-0.125618	-0.393778	0.229826	-0.118616
FBgn0019949	0.319511	0.234494	-0.554005	-0.324879	-0.168682	-0.465552	0.00560407	-0.11588
FBgn0019949	0.319511	0.234494	-0.554005	-0.324879	-0.168682	-0.465552	0.00560407	-0.11588
FBgn0019952	-0.859283	0.861846	-0.00256283	-1.10133	-2.15019	-2.24412	-1.63951	-0.22895
FBgn0019957	1.32815	-0.644118	-0.684037	-0.012034	0.110157	1.52428	1.03051	0.388468
FBgn0019960	0.402349	-0.179904	-0.222445	0.119356	0.13267	1.97098	1.09483	0.900941
FBgn0019968	-0.190002	0.308424	-0.118422	-0.0892688	-0.141674	-0.100737	-0.00339101	-0.46141
FBgn0019972	-0.0673918	-0.0361062	0.103498	-0.474718	-0.538279	-1.30355	-1.08394	-0.45096
FBgn0019982	2.8224	-2.19582	-0.626583	-0.130381	0.0803751	1.03825	0.600648	0.0457031
FBgn0019985	-0.452594	0.302705	0.149889	-0.0569212	0.0889426	-0.166851	0.230713	-0.484039
FBgn0019990	-0.207712	-0.10467	0.312382	-0.208295	-0.282984	0.108852	0.150322	0.114896
FBgn0020018	-0.395453	0.294317	0.101136	0.115015	-0.0265581	0.994295	0.263407	0.864219
FBgn0020129	1.26833	0.952456	-2.22079	-0.044398	0.626517	0.419779	0.593772	0.0183051
FBgn0020224	-0.977776	0.394988	0.582787	0.15299	0.212658	-0.190839	-0.190418	-0.125564
[truncated: 11,813 more rows]

## Sheet: Supplemental Table 2b
Relative genome-wide q-values for each mutant condition
GeneID	WT metamorphosis	EcRnull -BG	EcRnull- wpp+	ecdysoneless	ecdysoneless - heat response	ecdysoneles genomic background
FBgn0000008	55.9762	9.61652	54.7215	1.51543	235.04	80.5921
FBgn0000008	55.9762	9.61652	54.7215	1.51543	235.04	80.5921
FBgn0000008	55.9762	9.61652	54.7215	1.51543	235.04	80.5921
FBgn0000011	68.108	39.6138	38.2669	77.9333	235.04	83.7227
FBgn0000014	51.1702	14.9572	15.2336	52.729	235.04	56.6414
FBgn0000014	51.1702	14.9572	15.2336	52.729	235.04	56.6414
FBgn0000015	55.9762	11.7554	15.2336	25.4423	140.193	56.6414
FBgn0000015	55.9762	11.7554	15.2336	25.4423	140.193	56.6414
FBgn0000015	55.9762	11.7554	15.2336	25.4423	140.193	56.6414
FBgn0000017	68.108	65.1692	54.7215	68.0948	235.04	83.7227
FBgn0000018	38.5368	34.1825	10.7631	60.1297	140.193	76.42
FBgn0000022	64.2814	48.6204	54.7215	9.38636	140.193	79.6346
FBgn0000022	64.2814	48.6204	54.7215	9.38636	140.193	79.6346
FBgn0000024	46.7222	25.28	66.3701	78.7278	235.04	80.5921
FBgn0000028	64.2814	17.7267	49.3576	77.9333	140.193	83.7227
FBgn0000032	71.3507	21.079	32.9824	78.7278	235.04	83.7227
FBgn0000036	68.108	17.7267	63.1647	77.9333	140.193	78.0806
FBgn0000036	68.108	17.7267	63.1647	77.9333	140.193	78.0806
FBgn0000037	64.2814	61.0908	38.2669	78.7278	140.193	79.6346
FBgn0000038	78.2585	2.35902	24.6999	68.0948	140.193	83.7227
FBgn0000038	78.2585	2.35902	24.6999	68.0948	140.193	83.7227
FBgn0000039	51.1702	17.7267	68.6308	60.1297	235.04	80.5921
FBgn0000039	51.1702	17.7267	68.6308	60.1297	235.04	80.5921
FBgn0000042	55.9762	8.03381	58.9198	78.7278	235.04	83.7227
FBgn0000043	80.2845	64.3634	63.1647	35.0379	140.193	83.7227
FBgn0000044	1.20807	2.35902	0.183766	70.5743	140.193	79.6346
FBgn0000045	23.3047	0.692778	8.17612	77.9333	140.193	45.3836
FBgn0000046	26.63	0.692778	21.0324	77.9333	140.193	56.6414
FBgn0000047	0.159658	0.769309	2.91105	77.9333	235.04	72.5511
FBgn0000052	1.52054	64.3634	63.1647	41.2233	235.04	79.0509
FBgn0000053	0	29.743	10.7631	1.51543	235.04	79.6346
FBgn0000054	68.108	34.1825	24.6999	60.1297	235.04	83.7227
FBgn0000056	59.875	58.8255	66.3701	21.3425	140.193	83.7227
FBgn0000061	79.2061	56.0106	66.3701	78.7278	140.193	76.42
FBgn0000064	0	9.61652	0.321191	0	0	83.7227
FBgn0000064	0	9.61652	0.321191	0	0	83.7227
FBgn0000071	0.338771	9.61652	2.91105	0	16.844	74.8485
FBgn0000075	68.108	8.03381	3.8305	11.8673	235.04	38.0165
FBgn0000076	71.3507	65.4789	4.90758	78.7278	235.04	83.7227
FBgn0000077	68.108	34.1825	71.7398	78.7278	140.193	79.6346
FBgn0000078	1.20807	11.7554	0.321191	0	131.372	45.3836
FBgn0000079	3.35179	9.61652	0.321191	#N/A	140.193	#N/A
FBgn0000083	5.47411	21.079	54.7215	60.1297	140.193	80.5921
FBgn0000092	68.108	64.8801	54.7215	78.7278	140.193	83.7227
FBgn0000093	55.9762	3.88709	2.22872	78.7278	235.04	0
FBgn0000097	1.20807	3.15917	24.6999	1.51543	235.04	83.7227
FBgn0000099	80.2845	56.0106	18.2621	52.729	140.193	49.1943
FBgn0000100	71.3507	61.0908	38.2669	21.3425	140.193	83.7227
FBgn0000108	78.2585	58.8255	49.3576	78.7278	235.04	83.7227
FBgn0000109	68.108	29.743	21.0324	77.8312	140.193	79.5305
FBgn0000114	14.8989	14.9572	58.9198	78.7278	140.193	83.7227
FBgn0000115	55.9762	44.5992	49.3576	78.7278	235.04	80.5921
FBgn0000116	0	21.079	0.183766	0	140.193	83.7227
FBgn0000117	42.7911	6.08445	72.7352	78.7278	235.04	38.0165
FBgn0000119	74.4093	3.15917	71.7398	14.6286	235.04	83.7227
FBgn0000120	80.4655	39.6138	54.7215	74.4089	235.04	22.2727
FBgn0000121	68.108	58.8255	70.5429	77.9333	140.193	83.7227
FBgn0000137	80.2845	52.4683	24.6999	68.0948	235.04	83.7227
FBgn0000139	55.9762	0.769309	44.0306	1.10371	140.193	80.5921
FBgn0000139	55.9762	0.769309	44.0306	1.10371	140.193	80.5921
FBgn0000140	64.2814	14.9572	24.6999	78.7278	235.04	83.7227
FBgn0000142	55.9762	25.28	68.6308	77.9333	140.193	83.7227
FBgn0000146	38.5368	62.9204	28.4651	78.7278	235.04	80.3034
FBgn0000147	68.108	58.8255	38.2669	77.9333	235.04	80.5921
FBgn0000150	59.875	29.743	4.90758	78.7278	140.193	76.42
FBgn0000152	9.45867	34.1825	70.5429	35.0379	235.04	83.7227
FBgn0000153	0	48.6204	0	3.2826	170.282	72.5511
FBgn0000157	55.9762	5.00647	63.1647	68.0948	235.04	77.0189
FBgn0000157	55.9762	5.00647	63.1647	68.0948	235.04	77.0189
FBgn0000158	59.875	17.7267	24.6999	77.9333	140.193	83.7227
FBgn0000163	76.5893	61.0908	21.0324	77.9333	235.04	83.7227
FBgn0000165	4.51136	1.39542	0.361684	0	140.193	83.7227
FBgn0000173	5.47411	29.743	0.434553	5.9751	235.04	83.7227
FBgn0000179	68.108	11.7554	73.3317	78.7278	140.193	80.5921
FBgn0000180	71.3507	62.9204	38.2669	47.2808	235.04	77.5233
FBgn0000181	55.9762	17.7267	49.3576	75.4662	140.193	76.42
FBgn0000181	55.9762	17.7267	49.3576	75.4662	140.193	76.42
FBgn0000182	42.7911	48.6204	1.66912	77.9333	235.04	74.8485
FBgn0000183	0.338771	25.28	8.17612	78.7278	235.04	80.5921
FBgn0000183	0.338771	25.28	8.17612	78.7278	235.04	80.5921
FBgn0000206	76.5893	52.4683	66.3701	78.7278	140.193	83.7227
FBgn0000210	20.1236	34.1825	3.8305	0.427763	235.04	72.5511
FBgn0000210	20.1236	34.1825	3.8305	0.427763	235.04	72.5511
FBgn0000210	20.1236	34.1825	3.8305	0.427763	235.04	72.5511
FBgn0000212	71.3507	58.8255	24.6999	35.0379	235.04	80.5921
FBgn0000212	71.3507	58.8255	24.6999	35.0379	235.04	80.5921
FBgn0000216	71.3507	25.28	54.7215	78.7278	235.04	83.7227
FBgn0000221	76.5893	34.1825	54.7215	77.9333	140.193	80.5921
FBgn0000227	68.108	52.4683	70.5429	78.7278	235.04	83.7227
FBgn0000228	68.108	64.3634	73.3317	78.7278	140.193	80.5921
FBgn0000229	26.63	48.6204	28.4651	52.729	235.04	79.6346
FBgn0000233	59.875	39.6138	24.6999	78.7278	140.193	76.42
FBgn0000241	76.5893	44.5992	38.2669	41.2233	235.04	83.7227
FBgn0000242	80.2845	56.0106	68.6308	78.7278	140.193	83.7227
FBgn0000250	5.47411	14.9572	58.9198	14.6286	235.04	60.5923
FBgn0000250	5.47411	14.9572	58.9198	14.6286	235.04	60.5923
FBgn0000251	64.2814	56.0106	54.7215	3.2826	140.193	74.8485
FBgn0000253	64.2814	14.9572	54.7215	11.8673	235.04	83.7227
FBgn0000253	64.2814	14.9572	54.7215	11.8673	235.04	83.7227
FBgn0000256	71.3507	17.7267	44.0306	25.4423	235.04	83.7227
FBgn0000257	74.4093	29.743	68.6308	17.6769	140.193	74.8485
FBgn0000259	68.108	21.079	24.6999	60.1297	140.193	74.8485
FBgn0000261	2.16353	5.00647	4.90758	68.0948	235.04	14.7799
FBgn0000261	2.16353	5.00647	4.90758	68.0948	235.04	14.7799
FBgn0000273	55.9762	21.079	18.2621	77.9333	235.04	49.1943
FBgn0000274	71.3507	25.28	58.9198	47.2808	235.04	79.5305
FBgn0000275	12.8103	52.4683	10.7631	77.9333	140.193	80.5921
FBgn0000275	12.8103	52.4683	10.7631	77.9333	140.193	80.5921
FBgn0000283	3.83403	9.61652	24.6999	7.71217	235.04	83.7227
FBgn0000286	71.3507	44.5992	68.6308	77.9333	235.04	22.2727
FBgn0000287	38.5368	9.61652	58.9198	78.7278	140.193	83.7227
FBgn0000289	7.49303	17.7267	1.66912	78.7278	140.193	83.7227
FBgn0000299	51.1702	0.692778	15.2336	0.404021	140.193	76.42
FBgn0000303	64.2814	39.6138	66.3701	77.9333	140.193	83.7227
FBgn0000303	64.2814	39.6138	66.3701	77.9333	140.193	83.7227
FBgn0000307	0.652854	14.9572	0.252993	2.44049	235.04	83.7227
FBgn0000308	64.2814	17.7267	18.2621	14.6286	235.04	83.7227
FBgn0000313	38.5368	39.6138	49.3576	78.7278	140.193	72.5511
FBgn0000316	74.4093	25.28	38.2669	78.7278	140.193	83.7227
FBgn0000317	34.3393	17.7267	15.2336	52.729	235.04	80.5921
FBgn0000319	0.868611	64.8801	18.2621	52.729	235.04	39.9845
FBgn0000320	76.5893	56.0106	68.6308	78.7278	235.04	26.7598
FBgn0000326	51.1702	25.28	32.9824	77.9333	140.193	80.5921
FBgn0000330	68.108	29.743	12.7786	78.7278	235.04	83.7227
FBgn0000330	68.108	29.743	12.7786	78.7278	235.04	83.7227
FBgn0000337	76.5893	52.4683	70.5429	60.1297	140.193	83.7227
FBgn0000339	20.1236	61.0908	18.2621	78.7278	235.04	72.5511
FBgn0000340	34.3393	21.079	73.3317	78.7278	235.04	8.31586
FBgn0000346	64.2814	64.3634	2.91105	78.7278	235.04	83.7227
FBgn0000352	59.875	58.8255	28.4651	78.7278	235.04	74.8485
FBgn0000355	59.875	61.0908	44.0306	47.2808	140.193	80.5921
FBgn0000355	59.875	61.0908	44.0306	47.2808	140.193	80.5921
FBgn0000356	78.2585	39.6138	68.6308	11.8673	140.193	83.7227
FBgn0000357	76.5893	44.5992	66.3701	77.9333	140.193	83.7227
FBgn0000358	68.108	56.0106	32.9824	70.5743	235.04	83.7227
FBgn0000359	71.3507	39.6138	66.3701	78.7278	140.193	83.7227
FBgn0000360	74.4093	65.1692	73.0439	74.259	140.193	83.7227
FBgn0000363	68.108	58.8255	63.1647	30.1833	140.193	76.42
FBgn0000368	59.875	11.7554	66.3701	2.44049	235.04	80.5921
FBgn0000370	2.16353	8.03381	0.768792	74.259	235.04	83.7227
FBgn0000370	2.16353	8.03381	0.768792	74.259	235.04	83.7227
FBgn0000376	76.5893	64.3634	73.0439	78.7278	140.193	39.9845
FBgn0000382	38.5368	34.1825	12.7786	25.4423	140.193	80.5921
FBgn0000382	38.5368	34.1825	12.7786	25.4423	140.193	80.5921
FBgn0000384	9.45867	62.9204	2.91105	78.7278	235.04	83.7227
FBgn0000392	68.108	14.9572	0.361684	78.7278	235.04	79.5305
FBgn0000395	64.2814	34.1825	49.3576	78.7278	235.04	76.42
FBgn0000404	59.875	52.4683	6.18372	1.10371	224.28	74.8485
FBgn0000404	59.875	52.4683	6.18372	1.10371	224.28	74.8485
FBgn0000405	68.108	61.0908	68.6308	17.6769	235.04	79.0509
FBgn0000406	3.83403	5.00647	10.7631	0.106967	140.193	76.42
FBgn0000408	68.108	25.28	10.7631	78.7278	235.04	0.985325
FBgn0000409	0.652854	39.6138	58.9198	0.364734	140.193	76.42
FBgn0000411	76.5893	61.0908	38.2669	78.7278	235.04	83.7227
FBgn0000412	74.4093	52.4683	54.7215	52.729	235.04	80.5921
FBgn0000413	14.8989	17.7267	18.2621	78.7278	235.04	79.5305
FBgn0000414	42.7911	44.5992	63.1647	78.7278	235.04	72.5511
FBgn0000416	11.0658	21.079	8.17612	0.51833	235.04	49.1943
FBgn0000422	0.159658	48.6204	18.2621	1.10371	235.04	9.65701
FBgn0000422	0.159658	48.6204	18.2621	1.10371	235.04	9.65701
FBgn0000425	59.875	11.7554	6.18372	60.1297	140.193	29.2042
FBgn0000426	74.4093	6.08445	10.7631	78.7278	235.04	83.7227
FBgn0000439	20.1236	34.1825	38.2669	78.7278	235.04	80.5921
FBgn0000442	68.108	39.6138	71.7398	1.80002	140.193	80.5921
FBgn0000447	71.3507	52.4683	49.3576	7.71217	235.04	29.2042
FBgn0000448	11.0658	64.3634	3.8305	0.135055	235.04	72.5511
FBgn0000449	34.3393	39.6138	70.5429	78.7278	140.193	83.7227
FBgn0000451	76.5893	8.03381	54.7215	78.7278	235.04	72.5511
FBgn0000459	76.5893	39.6138	54.7215	78.7278	140.193	83.7227
FBgn0000462	38.5368	6.08445	10.7631	68.0948	140.193	14.7799
FBgn0000462	38.5368	6.08445	10.7631	68.0948	140.193	14.7799
FBgn0000462	38.5368	6.08445	10.7631	68.0948	140.193	14.7799
FBgn0000462	38.5368	6.08445	10.7631	68.0948	140.193	14.7799
FBgn0000464	76.5893	62.9204	54.7215	78.7278	140.193	80.5921
FBgn0000472	79.2061	62.9204	44.0306	78.7278	140.193	32.5738
FBgn0000473	64.2814	52.4683	58.9198	5.9751	140.193	49.1943
FBgn0000479	55.9762	25.28	71.7398	78.7278	140.193	80.5921
FBgn0000479	55.9762	25.28	71.7398	78.7278	140.193	80.5921
FBgn0000480	0	14.9572	0	0.135055	235.04	49.1943
FBgn0000482	71.3507	14.9572	2.22872	78.7278	140.193	83.7227
FBgn0000486	0	0.817195	10.7631	1.10371	235.04	83.7227
FBgn0000487	68.108	17.7267	54.7215	14.6286	140.193	80.5921
FBgn0000489	79.2061	44.5992	12.7786	74.259	235.04	80.5921
FBgn0000490	68.108	39.6138	49.3576	#N/A	#N/A	#N/A
FBgn0000497	20.1236	48.6204	58.9198	74.259	235.04	83.7227
FBgn0000499	74.4093	25.28	38.2669	77.9333	235.04	56.6414
FBgn0000500	59.875	65.4789	21.0324	52.729	140.193	83.7227
FBgn0000504	1.52054	64.3634	44.0306	47.2808	235.04	56.6414
FBgn0000520	71.3507	65.4789	49.3576	78.7278	140.193	83.7227
FBgn0000527	0	44.5992	0	0.689918	126.047	83.7227
FBgn0000529	59.875	65.4789	12.7786	78.7278	140.193	83.7227
FBgn0000533	59.875	58.8255	72.7352	47.2808	140.193	80.5921
FBgn0000535	42.7911	64.3634	38.2669	25.4423	140.193	83.7227
FBgn0000536	59.875	29.743	0.183766	9.38636	235.04	72.5511
FBgn0000536	59.875	29.743	0.183766	9.38636	235.04	72.5511
FBgn0000546	71.3507	5.00647	10.7631	77.9333	235.04	79.0509
FBgn0000547	3.35179	2.00304	2.22872	0.51833	235.04	79.0509
FBgn0000547	3.35179	2.00304	2.22872	0.51833	235.04	79.0509
FBgn0000547	3.35179	2.00304	2.22872	0.51833	235.04	79.0509
FBgn0000551	74.4093	25.28	2.91105	68.0948	140.193	17.5459
FBgn0000551	74.4093	25.28	2.91105	68.0948	140.193	17.5459
FBgn0000552	78.2585	39.6138	44.0306	47.2808	140.193	24.1235
FBgn0000556	59.875	14.9572	12.7786	35.0379	235.04	72.5511
FBgn0000557	59.875	14.9572	38.2669	78.7278	235.04	65.3721
FBgn0000559	74.4093	14.9572	49.3576	78.7278	235.04	65.3721
FBgn0000560	38.5368	44.5992	21.0324	78.7278	235.04	83.7227
FBgn0000562	42.7911	34.1825	18.2621	78.7278	235.04	83.7227
FBgn0000564	68.108	48.6204	54.7215	78.7278	235.04	83.7227
FBgn0000565	51.1702	0.56082	0	78.7278	235.04	32.5738
FBgn0000565	51.1702	0.56082	0	78.7278	235.04	32.5738
FBgn0000565	51.1702	0.56082	0	78.7278	235.04	32.5738
FBgn0000566	0.159658	52.4683	44.0306	60.1297	140.193	80.5921
FBgn0000567	0.466729	9.61652	73.3048	52.729	235.04	83.7227
FBgn0000568	11.0658	62.9204	32.9824	78.7278	235.04	60.5923
FBgn0000570	11.0658	34.1825	8.17612	78.7278	140.193	76.42
FBgn0000575	5.47411	65.4789	58.9198	9.38636	66.3293	83.7227
FBgn0000576	12.8103	3.88709	68.6308	78.7278	235.04	60.5923
FBgn0000577	64.2814	52.4683	28.4651	78.7278	235.04	38.0165
FBgn0000578	74.4093	39.6138	24.6999	78.7278	235.04	24.1235
FBgn0000579	0	52.4683	0.183766	60.1297	140.193	76.42
FBgn0000581	68.108	48.6204	70.5429	68.0948	235.04	80.5921
FBgn0000588	64.2814	65.4789	38.2669	77.9333	235.04	78.0806
FBgn0000591	76.5893	29.743	32.9824	74.259	140.193	83.7227
FBgn0000591	76.5893	29.743	32.9824	74.259	140.193	83.7227
FBgn0000592	59.875	34.1825	54.7215	0.106967	140.193	79.0509
FBgn0000594	0.868611	5.00647	0	25.4423	235.04	83.7227
FBgn0000606	55.9762	25.28	71.7398	77.9333	140.193	80.5921
FBgn0000611	46.7222	44.5992	2.22872	41.2233	140.193	83.7227
FBgn0000611	46.7222	44.5992	2.22872	41.2233	140.193	83.7227
FBgn0000615	55.9762	11.7554	2.22872	78.7278	235.04	11.0461
FBgn0000617	76.5893	44.5992	28.4651	70.5743	235.04	76.42
FBgn0000618	12.8103	1.39542	8.17612	77.9333	140.193	83.7227
FBgn0000629	68.108	52.4683	21.0324	78.7278	235.04	83.7227
FBgn0000630	71.3507	58.8255	32.9824	78.7278	140.193	83.7227
FBgn0000630	71.3507	58.8255	32.9824	78.7278	140.193	83.7227
FBgn0000633	78.2585	17.7267	63.1647	78.7278	140.193	83.7227
FBgn0000634	26.63	9.61652	63.1647	9.38636	235.04	79.6346
FBgn0000635	4.51136	2.00304	28.4651	2.44049	235.04	83.7227
FBgn0000636	64.2814	21.079	49.3576	47.2808	235.04	76.42
FBgn0000639	23.3047	0	0.434553	0	51.0859	72.5511
FBgn0000640	42.7911	52.4683	12.7786	0	140.193	6.92355
FBgn0000658	26.63	44.5992	32.9824	78.7278	140.193	83.7227
FBgn0000659	76.5893	44.5992	54.7215	78.7278	235.04	5.92939
FBgn0000662	64.2814	52.4683	24.6999	41.2233	235.04	76.42
FBgn0000667	0	17.7267	3.8305	0.106967	140.193	80.5921
FBgn0000667	0	17.7267	3.8305	0.106967	140.193	80.5921
FBgn0000709	71.3507	56.0106	6.18372	78.7278	235.04	56.6414
FBgn0000711	14.8989	29.743	3.8305	#N/A	140.193	#N/A
FBgn0000715	68.108	52.4683	10.7631	70.5743	140.193	83.7227
FBgn0000719	42.7911	39.6138	28.4651	4.60888	235.04	83.7227
FBgn0000721	68.108	48.6204	66.3701	76.2257	235.04	80.5921
FBgn0000723	46.7222	0.993611	28.4651	47.2808	235.04	80.5921
FBgn0000723	46.7222	0.993611	28.4651	47.2808	235.04	80.5921
FBgn0000808	76.5893	61.0908	6.18372	78.7278	140.193	83.7227
FBgn0000810	74.4093	61.0908	49.3576	78.7278	140.193	83.7227
FBgn0000826	30.192	14.9572	54.7215	78.7278	235.04	79.6346
FBgn0000927	64.2814	29.743	21.0324	78.7278	140.193	83.7227
FBgn0000927	64.2814	29.743	21.0324	78.7278	140.193	83.7227
FBgn0000928	78.2585	25.28	44.0306	78.7278	140.193	83.7227
FBgn0000986	30.192	8.03381	44.0306	78.7278	235.04	83.7227
FBgn0000996	76.5893	48.6204	68.6308	68.0948	235.04	80.5921
FBgn0001075	71.3507	17.7267	58.9198	78.7278	235.04	83.7227
FBgn0001077	59.875	65.4789	49.3576	75.4662	235.04	83.7227
FBgn0001078	23.3047	29.743	24.6999	78.7278	140.193	76.42
FBgn0001078	23.3047	29.743	24.6999	78.7278	140.193	76.42
FBgn0001079	71.3507	58.8255	63.1647	78.7278	235.04	83.7227
FBgn0001083	59.875	14.9572	44.0306	74.259	235.04	53.8071
FBgn0001084	14.8989	14.9572	54.7215	47.2808	140.193	76.42
FBgn0001085	3.83403	2.00304	66.3701	1.10371	235.04	83.7227
FBgn0001085	3.83403	2.00304	66.3701	1.10371	235.04	83.7227
FBgn0001086	59.875	61.0908	24.6999	78.7278	235.04	77.5233
FBgn0001087	55.9762	48.6204	32.9824	77.9333	235.04	65.3721
FBgn0001087	55.9762	48.6204	32.9824	77.9333	235.04	65.3721
FBgn0001090	68.108	56.0106	54.7215	78.7278	235.04	76.42
FBgn0001091	0	3.88709	44.0306	52.729	140.193	77.0189
FBgn0001092	0	29.743	15.2336	4.60888	140.193	83.7227
FBgn0001098	6.61137	21.079	58.9198	0	66.3293	80.5921
FBgn0001099	55.9762	14.9572	24.6999	78.7278	235.04	83.7227
FBgn0001104	9.45867	61.0908	44.0306	30.1833	235.04	80.5921
FBgn0001105	3.35179	5.00647	58.9198	1.10371	235.04	79.6346
FBgn0001108	68.108	39.6138	49.3576	77.9333	235.04	83.7227
FBgn0001108	68.108	39.6138	49.3576	77.9333	235.04	83.7227
FBgn0001112	0	39.6138	21.0324	75.4662	235.04	83.7227
FBgn0001114	71.3507	48.6204	70.5429	78.7278	140.193	79.6346
FBgn0001122	17.1268	34.1825	8.17612	47.2808	235.04	32.5738
FBgn0001122	17.1268	34.1825	8.17612	47.2808	235.04	32.5738
FBgn0001123	79.2061	21.079	49.3576	41.2233	235.04	83.7227
FBgn0001128	1.20807	21.079	28.4651	0	140.193	83.7227
FBgn0001133	46.7222	29.743	8.17612	71.8967	140.193	80.5921
FBgn0001134	38.5368	29.743	70.5429	76.914	235.04	80.5921
FBgn0001137	5.47411	39.6138	38.2669	70.5743	140.193	83.7227
FBgn0001138	79.2061	65.4789	71.7398	77.9333	140.193	83.7227
FBgn0001139	14.8989	5.00647	32.9824	78.7278	235.04	65.3721
FBgn0001142	0	3.88709	0.3233	0	224.28	79.5305
FBgn0001145	2.64517	5.00647	0.434553	17.6769	235.04	65.3721
FBgn0001147	51.1702	44.5992	10.7631	78.7278	140.193	83.7227
FBgn0001148	64.2814	65.4789	38.2669	78.7278	140.193	80.5921
FBgn0001149	11.0658	62.9204	24.6999	78.7278	235.04	80.5921
FBgn0001150	26.63	21.079	63.1647	78.7278	140.193	83.7227
FBgn0001168	11.0658	44.5992	38.2669	52.729	140.193	76.42
FBgn0001168	11.0658	44.5992	38.2669	52.729	140.193	76.42
FBgn0001168	11.0658	44.5992	38.2669	52.729	140.193	76.42
FBgn0001168	11.0658	44.5992	38.2669	52.729	140.193	76.42
FBgn0001170	42.7911	25.28	54.7215	52.729	235.04	83.7227
FBgn0001179	68.108	25.28	15.2336	77.9333	235.04	83.7227
FBgn0001180	78.2585	64.8801	68.6308	77.9333	140.193	83.7227
FBgn0001185	38.5368	14.9572	44.0306	78.7278	140.193	76.42
FBgn0001185	38.5368	14.9572	44.0306	78.7278	140.193	76.42
FBgn0001186	11.0658	0.385766	21.0324	71.8967	140.193	80.5921
FBgn0001187	79.2061	14.9572	58.9198	0.106967	140.193	83.7227
FBgn0001197	64.2814	39.6138	28.4651	30.1833	235.04	79.8847
FBgn0001202	1.2481	29.743	24.6999	68.0948	140.193	79.6346
FBgn0001202	1.2481	29.743	24.6999	68.0948	140.193	79.6346
FBgn0001204	71.3507	29.743	21.0324	76.914	140.193	83.7227
FBgn0001205	71.3507	2.00304	6.18372	77.9333	235.04	20.4466
FBgn0001208	0	9.61652	0.321191	0	140.193	83.7227
FBgn0001215	34.3393	25.28	12.7786	71.8967	235.04	26.7598
FBgn0001215	34.3393	25.28	12.7786	71.8967	235.04	26.7598
FBgn0001215	34.3393	25.28	12.7786	71.8967	235.04	26.7598
FBgn0001215	34.3393	25.28	12.7786	71.8967	235.04	26.7598
FBgn0001216	79.2061	21.079	71.7398	77.9333	235.04	83.7227
FBgn0001217	59.875	0.993611	18.2621	77.9333	235.04	32.5738
FBgn0001218	5.47411	3.15917	0.480742	3.2826	235.04	80.1414
FBgn0001218	5.47411	3.15917	0.480742	3.2826	235.04	80.1414
FBgn0001219	74.4093	52.4683	4.90758	0.51833	140.193	76.42
FBgn0001220	68.108	58.8255	38.2669	5.9751	140.193	80.5921
FBgn0001222	17.1268	25.28	44.0306	78.7278	235.04	83.7227
FBgn0001223	0.652854	65.4789	54.7215	21.3425	235.04	83.7227
FBgn0001224	0	6.08445	0	0	80.8688	72.5511
FBgn0001224	0	6.08445	0	0	80.8688	72.5511
FBgn0001225	0	39.6138	0.434553	0.427763	227.091	74.8485
FBgn0001225	0	39.6138	0.434553	0.427763	227.091	74.8485
FBgn0001226	0	1.75897	0	0	27.8776	32.5738
FBgn0001226	0	1.75897	0	0	27.8776	32.5738
FBgn0001227	0	17.7267	0.252993	0	51.0859	83.7227
FBgn0001228	7.49303	56.0106	0.434553	17.6769	235.04	83.7227
FBgn0001229	0	48.6204	0	0	80.8688	79.6346
FBgn0001230	4.51136	34.1825	24.6999	73.1441	235.04	80.5921
FBgn0001233	71.3507	25.28	54.7215	21.3425	235.04	83.7227
FBgn0001247	34.3393	48.6204	32.9824	78.7278	235.04	79.6346
FBgn0001250	34.3393	48.6204	38.2669	52.729	140.193	83.7227
FBgn0001253	9.45867	52.4683	0.434553	4.60888	235.04	76.42
FBgn0001254	0	1.75897	0.252993	0	51.0859	83.7227
FBgn0001255	0	17.7267	0.434553	0	45.3374	83.7227
FBgn0001256	76.5893	25.28	71.7398	78.7278	235.04	72.5511
FBgn0001257	23.3047	61.0908	15.2336	78.7278	235.04	83.7227
FBgn0001258	0.292129	65.4789	0.321191	41.2233	140.193	76.42
FBgn0001263	78.2585	56.0106	63.1647	74.259	140.193	83.7227
FBgn0001269	55.9762	65.1692	49.3576	77.9333	235.04	45.3836
FBgn0001280	74.4093	17.7267	38.2669	77.9333	140.193	72.5511
FBgn0001281	74.4093	21.079	3.8305	78.7278	140.193	6.92355
FBgn0001291	11.0658	58.8255	58.9198	77.9333	235.04	83.7227
FBgn0001297	71.3507	61.0908	71.7398	14.6286	140.193	80.5921
FBgn0001301	68.108	56.0106	58.9198	71.8967	140.193	76.42
FBgn0001308	74.4093	56.0106	12.7786	78.7278	235.04	80.5921
FBgn0001309	17.1268	14.9572	28.4651	47.2808	235.04	83.7227
FBgn0001316	26.63	5.00647	71.7398	68.0948	235.04	80.5921
FBgn0001320	79.2061	39.6138	63.1647	#N/A	235.04	#N/A
FBgn0001323	71.3507	29.743	68.6308	78.7278	235.04	76.42
FBgn0001324	26.63	44.5992	54.7215	41.2233	235.04	76.42
FBgn0001324	26.63	44.5992	54.7215	41.2233	235.04	76.42
FBgn0001325	38.5368	1.75897	0.434553	52.729	235.04	83.7227
FBgn0001330	80.2845	39.6138	54.7215	78.7278	140.193	83.7227
FBgn0001332	17.1268	44.5992	44.0306	76.2257	235.04	83.7227
FBgn0001337	78.2585	52.4683	38.2669	78.7278	235.04	83.7227
FBgn0001341	71.3507	44.5992	68.6308	78.7278	235.04	79.6346
FBgn0001404	1.20807	64.8801	12.7786	78.7278	235.04	83.7227
FBgn0001491	71.3507	3.15917	32.9824	76.2257	140.193	83.7227
FBgn0001565	80.2845	44.5992	12.7786	#N/A	#N/A	#N/A
FBgn0001612	71.3507	25.28	71.7398	74.259	235.04	83.7227
FBgn0001624	38.5368	21.079	24.6999	47.2808	140.193	83.7227
FBgn0001624	38.5368	21.079	24.6999	47.2808	140.193	83.7227
FBgn0001624	38.5368	21.079	24.6999	47.2808	140.193	83.7227
FBgn0001941	68.108	52.4683	32.9824	0.106967	140.193	80.5921
FBgn0001942	59.875	44.5992	15.2336	78.7278	235.04	83.7227
FBgn0001961	42.7911	9.61652	18.2621	47.2808	235.04	83.7227
FBgn0001965	26.63	44.5992	38.2669	77.9333	140.193	76.42
FBgn0001967	71.3507	56.0106	32.9824	0.427763	235.04	38.0165
FBgn0001970	59.875	25.28	38.2669	78.7278	235.04	29.2042
FBgn0001974	42.7911	56.0106	10.7631	68.0948	235.04	29.2042
FBgn0001977	0	29.743	0	4.60888	235.04	83.7227
FBgn0001978	79.2061	56.0106	63.1647	35.0379	235.04	38.0165
FBgn0001980	51.1702	56.0106	73.3317	74.259	235.04	80.5921
FBgn0001981	59.875	64.3634	44.0306	#N/A	235.04	#N/A
FBgn0001983	30.192	34.1825	72.7352	78.7278	235.04	79.8847
FBgn0001986	74.4093	58.8255	66.3701	77.9333	140.193	80.5921
FBgn0001987	0.652854	5.00647	8.17612	7.71217	235.04	83.7227
FBgn0001990	64.2814	48.6204	28.4651	77.9333	140.193	83.7227
FBgn0001991	80.591	8.03381	68.6308	71.8967	140.193	77.0189
FBgn0001992	26.63	25.28	32.9824	74.259	140.193	77.0189
FBgn0001994	42.7911	29.743	72.7352	78.7278	235.04	76.42
FBgn0001995	17.1268	9.61652	15.2336	4.60888	140.193	72.5511
FBgn0002022	59.875	1.23082	70.5429	78.7278	235.04	80.5921
FBgn0002023	71.3507	58.8255	8.17612	78.7278	140.193	83.7227
FBgn0002031	68.108	64.3634	63.1647	70.5743	140.193	72.5511
FBgn0002036	74.4093	11.7554	10.7631	77.9333	235.04	29.2042
FBgn0002069	9.45867	21.079	1.66912	1.10371	235.04	83.7227
FBgn0002121	34.3393	11.7554	54.7215	78.7278	235.04	83.7227
FBgn0002174	78.2585	44.5992	32.9824	70.5743	140.193	76.42
FBgn0002183	74.4093	14.9572	10.7631	78.7278	140.193	83.7227
FBgn0002283	76.5893	3.15917	68.6308	78.7278	235.04	83.7227
FBgn0002284	5.47411	21.079	0	11.8673	235.04	80.5921
FBgn0002306	80.591	0.769309	4.90758	78.7278	235.04	80.5921
FBgn0002354	71.3507	17.7267	49.3576	7.71217	140.193	80.5921
FBgn0002413	38.5368	34.1825	24.6999	78.7278	235.04	74.8485
FBgn0002431	51.1702	34.1825	63.1647	78.7278	235.04	83.7227
FBgn0002440	2.16353	21.079	49.3576	0	99.6873	83.7227
FBgn0002441	55.9762	25.28	3.8305	78.7278	235.04	45.3836
FBgn0002478	0.338771	3.15917	4.90758	78.7278	235.04	77.0189
FBgn0002506	38.5368	11.7554	71.7398	78.7278	235.04	56.6414
FBgn0002521	0.159658	62.9204	0.434553	68.0948	235.04	83.7227
FBgn0002522	46.7222	39.6138	63.1647	77.9333	140.193	80.5921
FBgn0002524	26.63	29.743	54.7215	76.2257	140.193	83.7227
FBgn0002525	51.1702	8.03381	66.3701	68.0948	235.04	80.5902
FBgn0002526	78.2585	64.8801	49.3576	78.7278	140.193	83.7227
FBgn0002527	42.7911	14.9572	28.4651	78.7278	235.04	77.5233
FBgn0002528	59.875	6.08445	49.3576	52.729	235.04	77.0189
FBgn0002533	0	8.03381	1.66912	0	7.0231	83.7227
FBgn0002534	0	1.75897	68.6308	0	0	80.5921
FBgn0002535	0.338771	1.23082	44.0306	0	0	76.42
FBgn0002542	76.5893	56.0106	68.6308	78.7278	235.04	83.7227
FBgn0002552	79.2061	5.00647	28.4651	47.2808	235.04	80.1414
FBgn0002561	74.4093	64.3634	32.9824	78.7278	140.193	32.5738
FBgn0002562	0	2.35902	15.2336	0	10.156	65.3721
FBgn0002563	0	1.23082	1.66912	0	7.0231	45.3836
FBgn0002564	0	21.079	2.91105	78.7278	140.193	20.4466
FBgn0002564	0	21.079	2.91105	78.7278	140.193	20.4466
FBgn0002566	51.1702	25.28	8.17612	70.5743	235.04	80.5921
FBgn0002569	78.2585	2.00304	24.6999	0	140.193	83.7227
FBgn0002570	74.4093	6.08445	8.17612	0	99.6873	83.7227
FBgn0002571	74.4093	17.7267	38.2669	0	120.015	83.7227
FBgn0002576	76.5893	34.1825	71.7398	9.38636	140.193	76.42
FBgn0002578	0.379721	14.9572	0	0	51.0859	83.7227
FBgn0002579	76.5893	3.88709	21.0324	2.44049	14.7329	76.42
FBgn0002590	12.8103	14.9572	71.7398	77.9333	140.193	80.5921
FBgn0002592	55.9762	1.75897	38.2669	0.364734	235.04	32.5738
FBgn0002592	55.9762	1.75897	38.2669	0.364734	235.04	32.5738
FBgn0002593	55.9762	8.03381	44.0306	41.2233	140.193	26.7598
FBgn0002607	30.192	39.6138	24.6999	78.7278	140.193	80.5921
FBgn0002609	51.1702	6.08445	58.9198	35.0379	235.04	72.5511
FBgn0002609	51.1702	6.08445	58.9198	35.0379	235.04	72.5511
FBgn0002611	3.83403	14.9572	66.3701	7.71217	140.193	39.9845
FBgn0002611	3.83403	14.9572	66.3701	7.71217	140.193	39.9845
FBgn0002622	78.2585	17.7267	2.91105	5.9751	140.193	60.5923
FBgn0002626	71.3507	29.743	6.18372	77.9333	140.193	53.8071
FBgn0002629	51.1702	8.03381	63.1647	0	235.04	76.42
FBgn0002631	55.9762	29.743	38.2669	25.4423	140.193	74.8485
FBgn0002631	55.9762	29.743	38.2669	25.4423	140.193	74.8485
FBgn0002633	46.7222	11.7554	70.5429	0.51833	235.04	76.42
FBgn0002638	64.2814	64.3634	73.0439	52.729	235.04	83.7227
FBgn0002641	51.1702	21.079	32.9824	#N/A	140.193	#N/A
FBgn0002643	42.7911	52.4683	38.2669	21.3425	235.04	30.5328
FBgn0002643	42.7911	52.4683	38.2669	21.3425	235.04	30.5328
FBgn0002645	55.9762	6.08445	12.7786	68.0948	235.04	72.5511
FBgn0002673	80.4655	9.61652	32.9824	78.7278	235.04	65.3721
FBgn0002697	2.64517	14.9572	18.2621	78.7278	140.193	83.7227
FBgn0002707	78.2585	44.5992	73.3317	78.7278	140.193	83.7227
FBgn0002709	42.7911	8.03381	8.17612	78.7278	140.193	77.5233
FBgn0002715	68.108	34.1825	12.7786	78.7278	235.04	49.1943
FBgn0002716	68.108	52.4683	58.9198	77.9333	140.193	80.5921
FBgn0002719	0.338771	0	0	7.71217	140.193	8.31586
FBgn0002719	0.338771	0	0	7.71217	140.193	8.31586
FBgn0002723	80.2845	61.0908	38.2669	52.729	140.193	38.0165
FBgn0002732	9.45867	8.03381	15.2336	0	221.294	74.8485
FBgn0002732	9.45867	8.03381	15.2336	0	221.294	74.8485
FBgn0002733	59.875	29.743	63.1647	21.3425	235.04	76.42
FBgn0002734	59.875	11.7554	44.0306	7.71217	235.04	77.0189
FBgn0002735	34.3393	17.7267	63.1647	52.729	235.04	29.2042
FBgn0002736	38.5368	3.88709	12.7786	78.7278	140.193	83.7227
FBgn0002741	23.3047	29.743	8.17612	0.364734	14.7329	83.7227
FBgn0002772	0	52.4683	0.768792	0	3.45303	83.7227
FBgn0002773	0	39.6138	0	0	0	83.7227
FBgn0002774	74.4093	64.3634	58.9198	41.2233	235.04	83.7227
FBgn0002775	64.2814	58.8255	12.7786	77.9333	235.04	38.0165
FBgn0002778	0.946332	44.5992	0	7.71217	235.04	74.8485
FBgn0002780	80.2845	34.1825	21.0324	78.7278	235.04	83.7227
FBgn0002781	7.49303	8.03381	0.434553	14.6286	140.193	76.42
FBgn0002781	7.49303	8.03381	0.434553	14.6286	140.193	76.42
FBgn0002781	7.49303	8.03381	0.434553	14.6286	140.193	76.42
FBgn0002781	7.49303	8.03381	0.434553	14.6286	140.193	76.42
FBgn0002781	7.49303	8.03381	0.434553	14.6286	140.193	76.42
FBgn0002783	71.3507	39.6138	38.2669	78.7278	235.04	83.7227
FBgn0002787	71.3507	11.7554	0.434553	25.4423	235.04	83.7227
FBgn0002789	0	52.4683	0.768792	0	3.45303	79.6346
FBgn0002849	64.2814	39.6138	68.6308	78.7278	235.04	83.7227
FBgn0002855	46.7222	39.6138	68.6308	78.7278	140.193	83.7227
FBgn0002856	80.4655	44.5992	44.0306	78.7278	140.193	74.8485
FBgn0002863	38.5368	61.0908	71.7398	77.9333	140.193	83.7227
FBgn0002865	46.7222	1.23082	0.361684	78.7278	140.193	80.5921
FBgn0002872	64.2814	29.743	44.0306	74.259	140.193	56.6414
FBgn0002878	68.108	62.9204	58.9198	78.7278	140.193	83.7227
FBgn0002887	26.63	48.6204	18.2621	77.9333	140.193	80.5921
FBgn0002891	79.2061	58.8255	21.0324	68.0948	140.193	80.5921
FBgn0002901	55.9762	44.5992	73.0439	78.7278	235.04	83.7227
FBgn0002905	34.3393	52.4683	0.434553	78.7278	140.193	80.5921
FBgn0002906	68.108	56.0106	63.1647	14.6286	140.193	72.5511
FBgn0002914	42.7911	17.7267	49.3576	60.1297	235.04	83.7227
FBgn0002920	71.3507	62.9204	24.6999	41.2233	140.193	83.7227
FBgn0002921	30.192	0.769309	15.2336	74.259	140.193	83.7227
FBgn0002921	30.192	0.769309	15.2336	74.259	140.193	83.7227
FBgn0002921	30.192	0.769309	15.2336	74.259	140.193	83.7227
FBgn0002922	68.108	5.00647	63.1647	77.9333	140.193	83.7227
FBgn0002924	74.4093	65.1692	54.7215	77.9333	235.04	78.0806
FBgn0002926	76.5893	48.6204	66.3701	77.9333	235.04	83.7227
FBgn0002930	59.875	64.3634	32.9824	30.1833	140.193	80.5921
FBgn0002931	20.1236	65.4789	44.0306	76.914	235.04	77.5233
FBgn0002932	76.5893	25.28	63.1647	78.7278	140.193	80.5921
FBgn0002936	71.3507	44.5992	63.1647	78.7278	235.04	83.7227
FBgn0002938	59.875	56.0106	58.9198	68.0948	140.193	83.7227
FBgn0002938	59.875	56.0106	58.9198	68.0948	140.193	83.7227
FBgn0002940	76.5893	48.6204	73.3048	77.9333	140.193	83.7227
FBgn0002941	74.4093	56.0106	44.0306	78.7278	140.193	80.5921
FBgn0002945	3.35179	39.6138	28.4651	35.0379	235.04	74.8485
FBgn0002945	3.35179	39.6138	28.4651	35.0379	235.04	74.8485
FBgn0002948	71.3507	58.8255	49.3576	78.7278	140.193	83.7227
FBgn0002968	74.4093	44.5992	28.4651	78.7278	140.193	74.8485
FBgn0002970	79.2061	65.4789	24.6999	78.7278	235.04	79.8847
FBgn0002973	34.3393	25.28	63.1647	47.2808	235.04	79.8847
FBgn0002985	74.4093	44.5992	4.90758	60.1297	235.04	76.42
FBgn0002985	74.4093	44.5992	4.90758	60.1297	235.04	76.42
FBgn0002989	79.2061	64.3634	70.5429	71.8967	235.04	83.7227
FBgn0002997	55.9762	8.03381	8.17612	4.60888	140.193	72.5511
FBgn0002997	55.9762	8.03381	8.17612	4.60888	140.193	72.5511
FBgn0003002	68.108	29.743	70.5429	#N/A	235.04	#N/A
FBgn0003009	59.875	29.743	58.9198	78.7278	140.193	83.7227
FBgn0003013	38.5368	39.6138	68.6308	78.7278	235.04	49.1943
FBgn0003015	74.4093	58.8255	32.9824	77.9333	140.193	83.7227
FBgn0003015	74.4093	58.8255	32.9824	77.9333	140.193	83.7227
FBgn0003016	74.4093	44.5992	73.0439	68.0948	235.04	60.5923
FBgn0003022	79.2061	64.3634	73.3048	77.9333	235.04	60.5923
FBgn0003023	68.108	39.6138	58.9198	78.7278	140.193	83.7227
FBgn0003028	5.47411	14.9572	63.1647	60.1297	235.04	79.0509
FBgn0003028	5.47411	14.9572	63.1647	60.1297	235.04	79.0509
FBgn0003031	4.51136	11.7554	32.9824	14.6286	140.193	83.7227
FBgn0003034	71.3507	39.6138	63.1647	78.7278	235.04	83.7227
FBgn0003036	30.192	48.6204	44.0306	21.3425	140.193	83.7227
FBgn0003037	30.192	11.7554	44.0306	78.7278	140.193	83.7227
FBgn0003040	38.5368	56.0106	68.6308	78.7278	235.04	83.7227
FBgn0003041	51.1702	11.7554	44.0306	77.9333	235.04	79.5305
FBgn0003042	42.7911	34.1825	54.7215	78.7278	235.04	83.7227
FBgn0003044	38.5368	14.9572	8.17612	0	140.193	79.5305
FBgn0003044	38.5368	14.9572	8.17612	0	140.193	79.5305
FBgn0003046	38.5368	64.8801	15.2336	14.6286	235.04	74.8485
FBgn0003048	34.3393	48.6204	8.17612	21.3425	235.04	83.7227
FBgn0003048	34.3393	48.6204	8.17612	21.3425	235.04	83.7227
FBgn0003057	7.49303	9.61652	49.3576	11.8673	140.193	49.1943
FBgn0003060	80.2845	52.4683	63.1647	0.106967	99.6873	65.3721
FBgn0003062	79.2061	58.8255	66.3701	21.3425	140.193	30.5328
FBgn0003065	51.1702	21.079	28.4651	70.5743	131.372	8.31586
FBgn0003065	51.1702	21.079	28.4651	70.5743	131.372	8.31586
FBgn0003067	2.16353	0.692778	0.321191	68.0948	235.04	83.7227
FBgn0003067	2.16353	0.692778	0.321191	68.0948	235.04	83.7227
FBgn0003068	3.83403	17.7267	66.3701	77.9333	140.193	83.7227
FBgn0003071	0.292129	5.00647	12.7786	70.5743	140.193	80.5921
FBgn0003071	0.292129	5.00647	12.7786	70.5743	140.193	80.5921
FBgn0003071	0.292129	5.00647	12.7786	70.5743	140.193	80.5921
FBgn0003074	0	52.4683	8.17612	0.689918	140.193	76.42
FBgn0003075	0.379721	64.3634	28.4651	0.364734	140.193	76.42
FBgn0003076	0	64.8801	3.8305	0	140.193	83.7227
FBgn0003079	78.2585	39.6138	72.7352	78.7278	235.04	83.7227
FBgn0003082	71.3507	8.03381	58.9198	76.914	140.193	80.5921
FBgn0003086	0.379721	3.88709	8.17612	0	140.193	83.7227
FBgn0003087	71.3507	48.6204	24.6999	77.9333	235.04	80.5921
FBgn0003089	76.5893	44.5992	58.9198	78.7278	140.193	53.8071
FBgn0003090	80.2845	52.4683	49.3576	78.7278	235.04	83.7227
FBgn0003091	76.5893	44.5992	49.3576	74.259	140.193	83.7227
FBgn0003091	76.5893	44.5992	49.3576	74.259	140.193	83.7227
FBgn0003093	74.4093	56.0106	68.6308	78.7278	235.04	80.5921
FBgn0003114	51.1702	17.7267	49.3576	77.9333	235.04	83.7227
FBgn0003116	79.2061	61.0908	70.5429	78.7278	140.193	83.7227
FBgn0003117	42.7911	25.28	66.3701	47.2808	235.04	65.3721
FBgn0003118	79.2061	58.8255	38.2669	77.9333	140.193	76.42
FBgn0003124	20.1236	52.4683	3.8305	78.7278	235.04	83.7227
FBgn0003129	79.2061	52.4683	63.1647	77.9333	235.04	18.9363
FBgn0003130	68.108	44.5992	24.6999	74.259	140.193	83.7227
FBgn0003132	68.108	9.61652	6.18372	78.7278	235.04	83.7227
FBgn0003134	3.35179	14.9572	58.9198	77.9333	235.04	83.7227
FBgn0003137	38.5368	11.7554	8.17612	5.9751	140.193	76.42
FBgn0003137	38.5368	11.7554	8.17612	5.9751	140.193	76.42
FBgn0003138	3.83403	3.88709	70.5429	77.9333	235.04	83.7227
FBgn0003138	3.83403	3.88709	70.5429	77.9333	235.04	83.7227
FBgn0003139	78.2585	48.6204	15.2336	78.7278	235.04	83.7227
FBgn0003140	42.7911	34.1825	21.0324	77.9333	140.193	77.5233
FBgn0003140	42.7911	34.1825	21.0324	77.9333	140.193	77.5233
FBgn0003141	17.1268	44.5992	15.2336	17.6769	235.04	72.5511
FBgn0003145	68.108	64.8801	72.7352	78.7278	235.04	77.5233
FBgn0003149	0	58.8255	1.66912	0	140.193	72.5511
FBgn0003149	0	58.8255	1.66912	0	140.193	72.5511
FBgn0003150	30.192	0.817195	0.434553	9.38636	235.04	76.42
FBgn0003151	80.591	2.35902	0.434553	2.44049	235.04	77.0189
FBgn0003159	74.4093	64.3634	24.6999	77.9333	140.193	83.7227
FBgn0003162	0.652854	39.6138	12.7786	9.38636	235.04	45.3836
FBgn0003162	0.652854	39.6138	12.7786	9.38636	235.04	45.3836
FBgn0003165	2.64517	3.15917	32.9824	21.3425	140.193	77.0189
FBgn0003165	2.64517	3.15917	32.9824	21.3425	140.193	77.0189
FBgn0003165	2.64517	3.15917	32.9824	21.3425	140.193	77.0189
FBgn0003169	38.5368	39.6138	71.7398	78.7278	235.04	83.7227
FBgn0003175	76.5893	39.6138	73.3317	68.0948	235.04	45.3836
FBgn0003177	68.108	61.0908	72.7352	60.1297	235.04	76.42
FBgn0003178	0	17.7267	0	0	140.193	78.6157
FBgn0003187	59.875	1.23082	1.66912	77.9333	235.04	30.5328
FBgn0003194	68.108	62.9204	73.3317	78.7278	140.193	83.7227
FBgn0003200	76.5893	34.1825	28.4651	74.259	235.04	77.0189
FBgn0003204CT5398	0	17.7267	0.252993	17.6769	235.04	79.6346
FBgn0003205	11.0658	39.6138	0.480742	78.7278	235.04	83.7227
FBgn0003206	64.2814	21.079	15.2336	77.9333	235.04	79.6346
FBgn0003209	0	21.079	3.8305	41.2233	235.04	83.7227
FBgn0003209	0	21.079	3.8305	41.2233	235.04	83.7227
FBgn0003210	76.5893	39.6138	71.7398	41.2233	235.04	83.7227
FBgn0003217	71.3507	34.1825	63.1647	74.259	140.193	79.6346
FBgn0003218	80.2845	39.6138	38.2669	77.9333	140.193	83.7227
FBgn0003231	1.52054	11.7554	49.3576	77.9333	235.04	74.8485
FBgn0003244	17.1268	3.15917	38.2669	78.7278	140.193	83.7227
FBgn0003248	80.4655	44.5992	73.3317	78.7278	140.193	83.7227
FBgn0003250	68.108	39.6138	28.4651	78.7278	140.193	83.7227
FBgn0003255	68.108	39.6138	44.0306	78.7278	140.193	76.42
FBgn0003257	74.4093	64.3634	10.7631	30.1833	140.193	65.3721
FBgn0003261	38.5368	21.079	10.7631	1.51543	235.04	24.1235
FBgn0003263	42.7911	14.9572	21.0324	78.7278	235.04	83.7227
FBgn0003267	55.9762	9.61652	63.1647	78.7278	140.193	80.5921
FBgn0003268	55.9762	2.00304	32.9824	78.7278	235.04	49.1943
FBgn0003274	78.2585	3.88709	3.8305	17.6769	140.193	78.6157
FBgn0003274	78.2585	3.88709	3.8305	17.6769	140.193	78.6157
FBgn0003275	76.5893	11.7554	21.0324	77.9333	235.04	20.4466
FBgn0003276	46.7222	52.4683	66.3701	77.9333	235.04	77.0189
FBgn0003277	78.2585	2.35902	63.1647	78.7278	235.04	83.7227
FBgn0003278	64.2814	48.6204	32.9824	77.9333	140.193	83.7227
FBgn0003285	38.5368	58.8255	66.3701	78.7278	140.193	83.7227
FBgn0003285	38.5368	58.8255	66.3701	78.7278	140.193	83.7227
FBgn0003292	1.20807	2.00304	21.0324	9.38636	235.04	76.42
FBgn0003295	74.4093	61.0908	44.0306	74.259	140.193	83.7227
FBgn0003300	71.3507	44.5992	12.7786	77.9333	235.04	65.3721
FBgn0003301	0.868611	29.743	3.8305	0	140.193	65.3721
FBgn0003301	0.868611	29.743	3.8305	0	140.193	65.3721
FBgn0003302	71.3507	58.8255	54.7215	30.1833	235.04	60.5923
FBgn0003308	23.3047	52.4683	15.2336	73.1441	140.193	80.5921
FBgn0003310	74.4093	58.8255	44.0306	77.9333	235.04	65.3721
FBgn0003313	64.2814	61.0908	73.3317	71.8967	140.193	80.5921
FBgn0003317	78.2585	14.9572	63.1647	78.7278	235.04	83.7227
FBgn0003319	74.4093	56.0106	58.9198	25.4423	235.04	76.42
FBgn0003319	74.4093	56.0106	58.9198	25.4423	235.04	76.42
FBgn0003321	64.2814	61.0908	54.7215	78.7278	140.193	74.8485
FBgn0003321	64.2814	61.0908	54.7215	78.7278	140.193	74.8485
FBgn0003326	74.4093	61.0908	24.6999	60.1297	235.04	80.5921
FBgn0003328	0	39.6138	18.2621	41.2233	235.04	72.5511
FBgn0003328	0	39.6138	18.2621	41.2233	235.04	72.5511
FBgn0003334	55.9762	9.61652	66.3701	78.7278	235.04	80.5921
FBgn0003339	79.2061	58.8255	58.9198	78.7278	235.04	83.7227
FBgn0003346	0.466729	9.61652	3.8305	78.7278	235.04	65.3721
FBgn0003346	0.466729	9.61652	3.8305	78.7278	235.04	65.3721
FBgn0003353	68.108	64.3634	32.9824	78.7278	235.04	80.5921
FBgn0003356	0.159658	0.817195	4.90758	0	3.45303	72.5511
FBgn0003357	0	2.35902	0	0	0	74.8485
FBgn0003358	51.1702	8.03381	73.0439	0	140.193	83.7227
FBgn0003360	0.868611	52.4683	12.7786	0.364734	140.193	80.5921
FBgn0003360	0.868611	52.4683	12.7786	0.364734	140.193	80.5921
FBgn0003366	51.1702	39.6138	24.6999	60.1297	140.193	83.7227
FBgn0003371	14.8989	58.8255	0.480742	78.7278	235.04	80.5921
FBgn0003372	1.2481	5.00647	18.2621	78.7278	235.04	83.7227
FBgn0003373	0	3.15917	0	0.427763	191.695	0.985325
FBgn0003374	0	44.5992	0	0.51833	235.04	80.5921
FBgn0003375	0	1.75897	0.361684	1.51543	66.3293	72.5511
FBgn0003377	0	2.00304	0	0.135055	235.04	49.1943
FBgn0003378	0	2.35902	0.768792	0.135055	159.506	26.7598
FBgn0003380	68.108	29.743	66.3701	52.729	235.04	74.8485
FBgn0003380	68.108	29.743	66.3701	52.729	235.04	74.8485
FBgn0003386	64.2814	39.6138	38.2669	77.9333	140.193	80.5921
FBgn0003386	64.2814	39.6138	38.2669	77.9333	140.193	80.5921
FBgn0003391	34.3393	25.28	73.0439	4.60888	235.04	80.5921
FBgn0003392	42.7911	52.4683	71.7398	78.7278	140.193	65.3721
FBgn0003396	59.875	6.08445	66.3701	78.7278	140.193	78.0806
FBgn0003410	74.4093	21.079	6.18372	74.259	235.04	80.5921
FBgn0003411	59.875	52.4683	73.3048	17.6769	140.193	83.7227
FBgn0003416	30.192	39.6138	3.8305	78.7278	235.04	83.7227
FBgn0003423	46.7222	39.6138	15.2336	35.0379	235.04	80.5921
FBgn0003423	46.7222	39.6138	15.2336	35.0379	235.04	80.5921
FBgn0003423	46.7222	39.6138	15.2336	35.0379	235.04	80.5921
FBgn0003425	38.5368	29.743	58.9198	17.6769	235.04	77.0189
FBgn0003425	38.5368	29.743	58.9198	17.6769	235.04	77.0189
FBgn0003429	71.3507	64.3634	49.3576	70.5743	140.193	83.7227
FBgn0003430	59.875	52.4683	73.3317	78.7278	140.193	74.8485
FBgn0003432	6.61137	34.1825	38.2669	14.6286	140.193	83.7227
FBgn0003435	30.192	3.88709	10.7631	30.1833	235.04	39.9845
FBgn0003444	68.108	61.0908	28.4651	25.4423	235.04	83.7227
FBgn0003447	0.868611	48.6204	0.434553	0	235.04	83.7227
FBgn0003448	64.2814	11.7554	28.4651	78.7278	140.193	78.0806
FBgn0003449	46.7222	1.75897	4.90758	78.7278	235.04	80.5921
FBgn0003450	1.20807	25.28	0.321191	0.364734	140.193	80.5921
FBgn0003459	79.2061	64.3634	54.7215	78.7278	235.04	76.42
FBgn0003462	2.16353	0.623716	0	70.5743	140.193	77.5233
FBgn0003463	80.2845	39.6138	38.2669	77.9333	140.193	65.3721
FBgn0003464	71.3507	52.4683	54.7215	52.729	140.193	80.5921
FBgn0003464	71.3507	52.4683	54.7215	52.729	140.193	80.5921
FBgn0003470	68.108	5.00647	3.8305	60.1297	140.193	38.0165
FBgn0003470	68.108	5.00647	3.8305	60.1297	140.193	38.0165
FBgn0003471	76.5893	17.7267	12.7786	14.6286	140.193	80.5921
FBgn0003475	68.108	29.743	3.8305	77.9333	140.193	83.7227
FBgn0003475	68.108	29.743	3.8305	77.9333	140.193	83.7227
FBgn0003480	34.3393	61.0908	1.66912	78.7278	140.193	83.7227
FBgn0003483	38.5368	25.28	2.22872	78.7278	235.04	72.5511
FBgn0003495	64.2814	11.7554	0.361684	78.7278	235.04	80.5921
FBgn0003498	68.108	62.9204	73.0439	78.7278	235.04	83.7227
FBgn0003499	46.7222	58.8255	18.2621	60.1297	235.04	77.0189
FBgn0003501	4.51136	44.5992	15.2336	60.1297	140.193	83.7227
FBgn0003507	34.3393	6.08445	28.4651	60.1297	235.04	72.5511
FBgn0003507	34.3393	6.08445	28.4651	60.1297	235.04	72.5511
FBgn0003510	68.108	34.1825	63.1647	77.9333	235.04	80.5921
FBgn0003511	68.108	11.7554	68.6308	77.9333	235.04	56.6414
FBgn0003512	79.2061	25.28	66.3701	14.6286	140.193	80.5921
FBgn0003513	51.1702	25.28	72.7352	77.9333	235.04	79.5305
FBgn0003514	0.868611	56.0106	38.2669	2.44049	230.992	83.7227
FBgn0003515	9.45867	44.5992	0.321191	77.9333	140.193	83.7227
FBgn0003517	6.61137	34.1825	12.7786	2.44049	140.193	80.5921
FBgn0003520	0.159658	1.39542	3.8305	74.259	140.193	53.8071
FBgn0003520	0.159658	1.39542	3.8305	74.259	140.193	53.8071
FBgn0003525	23.3047	14.9572	68.6308	78.7278	235.04	83.7227
FBgn0003527	76.5893	44.5992	73.3317	77.9333	140.193	83.7227
FBgn0003559	74.4093	52.4683	73.0439	77.9333	235.04	83.7227
FBgn0003567	42.7911	29.743	38.2669	60.1297	235.04	80.5921
FBgn0003575	79.2061	17.7267	66.3701	78.7278	235.04	30.5328
FBgn0003598	7.49303	5.00647	38.2669	47.2808	235.04	80.5921
FBgn0003600	26.63	48.6204	54.7215	77.9333	235.04	65.3721
FBgn0003600	26.63	48.6204	54.7215	77.9333	235.04	65.3721
FBgn0003607	71.3507	6.08445	28.4651	78.7278	235.04	83.7227
FBgn0003651	71.3507	52.4683	70.5429	78.7278	235.04	76.42
FBgn0003655	68.108	58.8255	0.361684	78.7278	140.193	83.7227
FBgn0003656	55.9762	44.5992	0.768792	78.7278	140.193	83.7227
FBgn0003659	46.7222	25.28	32.9824	68.0948	140.193	38.0165
FBgn0003659	46.7222	25.28	32.9824	68.0948	140.193	38.0165
FBgn0003660	3.35179	65.4789	0.252993	77.9333	235.04	80.5921
FBgn0003676	64.2814	34.1825	18.2621	78.7278	235.04	77.0189
FBgn0003683	76.5893	34.1825	54.7215	74.259	140.193	65.3721
FBgn0003687	74.4093	44.5992	63.1647	77.9333	235.04	83.7227
FBgn0003691	9.45867	58.8255	1.66912	11.8673	230.992	80.5921
FBgn0003701	74.4093	48.6204	38.2669	78.7278	140.193	83.7227
FBgn0003710	71.3507	65.1692	66.3701	78.7278	140.193	83.7227
FBgn0003714	79.2061	14.9572	2.91105	35.0379	140.193	83.7227
FBgn0003715	79.2061	44.5992	70.5429	78.7278	235.04	83.7227
FBgn0003716	79.2061	17.7267	54.7215	5.9751	235.04	83.7227
FBgn0003717	42.7911	1.75897	6.18372	78.7278	235.04	79.5305
FBgn0003719	46.7222	52.4683	72.7352	77.9333	140.193	76.42
FBgn0003720	17.1268	58.8255	32.9824	60.1297	235.04	80.1414
FBgn0003721	38.5368	65.4789	70.5429	77.9333	140.193	83.7227
FBgn0003731	74.4093	44.5992	54.7215	78.7278	235.04	80.5921
FBgn0003732	55.9762	8.03381	21.0324	60.1297	235.04	80.5921
FBgn0003733	64.2814	48.6204	24.6999	74.259	140.193	76.42
FBgn0003733	64.2814	48.6204	24.6999	74.259	140.193	76.42
FBgn0003738	0	65.4789	32.9824	30.1833	140.045	80.1414
FBgn0003741	76.5893	48.6204	66.3701	47.2808	235.04	83.7227
FBgn0003744	38.5368	52.4683	68.6308	21.3425	235.04	80.5921
FBgn0003747	2.16353	44.5992	6.18372	21.3425	235.04	83.7227
FBgn0003748	80.2845	48.6204	8.17612	17.6769	140.193	83.7227
FBgn0003748	80.2845	48.6204	8.17612	17.6769	140.193	83.7227
FBgn0003748	80.2845	48.6204	8.17612	17.6769	140.193	83.7227
FBgn0003749	64.2814	52.4683	24.6999	74.259	235.04	83.7227
FBgn0003751	55.9762	56.0106	73.3317	77.9333	140.193	83.7227
FBgn0003861	46.7222	52.4683	12.7786	77.9333	140.193	83.7227
FBgn0003862	34.3393	9.61652	66.3701	78.7278	235.04	83.7227
FBgn0003863	0	14.9572	0	0	3.45303	60.5923
FBgn0003865	78.2585	52.4683	38.2669	78.7278	140.193	83.7227
FBgn0003866	2.64517	29.743	28.4651	0.51833	235.04	80.5921
FBgn0003867	78.2585	21.079	72.7352	71.8967	140.193	83.7227
FBgn0003870	46.7222	8.03381	21.0324	0.135055	200.02	76.42
FBgn0003870	46.7222	8.03381	21.0324	0.135055	200.02	76.42
FBgn0003870	46.7222	8.03381	21.0324	0.135055	200.02	76.42
FBgn0003882	38.5368	44.5992	38.2669	#N/A	140.193	#N/A
FBgn0003884	71.3507	29.743	49.3576	1.51543	235.04	83.7227
FBgn0003885	71.3507	48.6204	58.9198	4.60888	235.04	83.7227
FBgn0003886	55.9762	39.6138	0	78.7278	235.04	83.7227
FBgn0003887	46.7222	39.6138	73.3317	0.135055	8.28726	83.7227
FBgn0003887	46.7222	39.6138	73.3317	0.135055	8.28726	83.7227
FBgn0003888	79.2061	64.3634	49.3576	0	0	79.6346
FBgn0003889	74.4093	0.769309	6.18372	47.2808	235.04	76.42
FBgn0003891	17.1268	6.08445	38.2669	70.5743	235.04	80.5921
FBgn0003892	11.0658	25.28	18.2621	#N/A	#N/A	#N/A
FBgn0003896	74.4093	29.743	38.2669	78.7278	235.04	83.7227
FBgn0003900	46.7222	44.5992	70.5429	52.729	235.04	80.5921
FBgn0003941	68.108	25.28	12.7786	78.7278	235.04	77.0189
FBgn0003942	64.2814	11.7554	1.66912	78.7278	140.193	80.5921
FBgn0003943	6.61137	64.3634	54.7215	7.71217	209.421	79.6346
FBgn0003944	46.7222	29.743	32.9824	78.7278	235.04	76.42
FBgn0003944	46.7222	29.743	32.9824	78.7278	235.04	76.42
FBgn0003961	2.64517	0.623716	0.361684	0	140.193	80.5921
FBgn0003963	74.4093	44.5992	32.9824	78.7278	235.04	77.0189
FBgn0003964	74.4093	39.6138	49.3576	77.9333	235.04	65.3721
FBgn0003965	71.3507	34.1825	28.4651	0.364734	140.193	83.7227
FBgn0003970	26.63	29.743	4.90758	78.7278	235.04	80.5921
FBgn0003975	68.108	29.743	28.4651	77.9333	140.193	83.7227
FBgn0003977	68.108	34.1825	72.7352	78.7278	140.193	83.7227
FBgn0003979	42.7911	61.0908	58.9198	70.5743	140.193	79.6346
FBgn0003979	42.7911	61.0908	58.9198	70.5743	140.193	79.6346
FBgn0003980	23.3047	39.6138	32.9824	0.51833	140.193	80.5921
FBgn0003983	46.7222	11.7554	49.3576	11.8673	140.193	79.6346
FBgn0003983	46.7222	11.7554	49.3576	11.8673	140.193	79.6346
FBgn0003984	74.4093	56.0106	49.3576	78.7278	235.04	83.7227
FBgn0003986	71.3507	64.8801	73.3317	52.729	140.193	79.0509
FBgn0003995	71.3507	34.1825	54.7215	77.9333	235.04	65.3721
FBgn0003997	0.466729	3.88709	0.480742	1.51543	140.193	83.7227
FBgn0003997	0.466729	3.88709	0.480742	1.51543	140.193	83.7227
FBgn0004002	74.4093	39.6138	38.2669	35.0379	235.04	45.3836
FBgn0004003	12.8103	29.743	0.480742	0	235.04	72.5511
FBgn0004009	79.2061	64.8801	58.9198	78.7278	140.193	83.7227
FBgn0004028	0.466729	52.4683	0.321191	1.80002	7.0231	83.7227
FBgn0004028	0.466729	52.4683	0.321191	1.80002	7.0231	83.7227
FBgn0004034	55.9762	44.5992	54.7215	78.7278	140.193	83.7227
FBgn0004045	76.5893	44.5992	70.5429	78.7278	140.193	83.7227
FBgn0004047	55.9762	14.9572	58.9198	78.7278	140.193	83.7227
FBgn0004050	59.875	34.1825	66.3701	77.9333	235.04	80.5921
FBgn0004052	51.1702	39.6138	10.7631	78.7278	140.193	79.6346
FBgn0004053	74.4093	56.0106	49.3576	77.9333	140.193	80.5921
FBgn0004054	79.2061	64.8801	44.0306	78.7278	140.193	83.7227
FBgn0004057	64.2814	29.743	68.6308	78.7278	235.04	17.5459
FBgn0004057	64.2814	29.743	68.6308	78.7278	235.04	17.5459
FBgn0004066	59.875	1.75897	0.434553	78.7278	235.04	80.5921
FBgn0004087	51.1702	48.6204	66.3701	77.9333	235.04	80.5921
FBgn0004101	80.2845	48.6204	73.0439	77.9333	235.04	65.3721
FBgn0004102	79.2061	34.1825	68.6308	78.7278	235.04	76.42
FBgn0004103	0.652854	0.385766	70.5429	30.1833	235.04	83.7227
FBgn0004106	71.3507	9.61652	6.18372	5.9751	235.04	80.5921
FBgn0004107	46.7222	39.6138	71.7398	78.7278	140.193	83.7227
FBgn0004108	2.64517	52.4683	2.22872	0.135055	235.04	53.8071
FBgn0004110	38.5368	34.1825	49.3576	60.1297	140.193	83.7227
FBgn0004117	0	34.1825	0.321191	0	20.1426	83.7227
FBgn0004118	71.3507	11.7554	21.0324	74.259	235.04	83.7227
FBgn0004120	38.5368	44.5992	32.9824	41.2233	235.04	83.7227
FBgn0004133	26.63	17.7267	24.6999	1.80002	175.2	80.5921
FBgn0004143	38.5368	17.7267	73.3048	78.7278	140.193	83.7227
FBgn0004145	71.3507	65.1692	63.1647	60.1297	140.193	60.5923
FBgn0004167	55.9762	21.079	6.18372	60.1297	140.193	77.0189
FBgn0004168	76.5893	58.8255	63.1647	77.9333	140.193	83.7227
FBgn0004169	0	6.08445	0	0	63.5526	45.3836
FBgn0004169	0	6.08445	0	0	63.5526	45.3836
FBgn0004169	0	6.08445	0	0	63.5526	45.3836
FBgn0004170	55.9762	48.6204	66.3701	1.10371	235.04	83.7227
FBgn0004171	68.108	3.15917	12.7786	78.7278	235.04	0
FBgn0004173	55.9762	21.079	63.1647	77.9333	140.193	5.92939
FBgn0004173	55.9762	21.079	63.1647	77.9333	140.193	5.92939
FBgn0004174	68.108	9.61652	49.3576	77.9333	140.193	49.1943
FBgn0004175	68.108	1.23082	3.8305	77.9333	140.193	45.3836
FBgn0004176	80.4655	39.6138	54.7215	68.0948	235.04	80.5921
FBgn0004177	7.49303	44.5992	2.91105	11.8673	235.04	60.5923
FBgn0004177	7.49303	44.5992	2.91105	11.8673	235.04	60.5923
FBgn0004179	59.875	58.8255	49.3576	78.7278	140.193	83.7227
FBgn0004179	59.875	58.8255	49.3576	78.7278	140.193	83.7227
FBgn0004181	80.2845	39.6138	38.2669	68.0948	140.193	80.5921
FBgn0004197	59.875	21.079	58.9198	47.2808	235.04	76.42
FBgn0004198	76.5893	29.743	49.3576	68.0948	140.193	29.2042
FBgn0004210	20.1236	56.0106	32.9824	77.9333	235.04	83.7227
FBgn0004227	74.4093	58.8255	66.3701	35.0379	235.04	83.7227
FBgn0004228	38.5368	11.7554	2.22872	0	140.193	83.7227
FBgn0004236	64.2814	29.743	8.17612	68.0948	140.193	83.7227
FBgn0004236	64.2814	29.743	8.17612	68.0948	140.193	83.7227
FBgn0004237	59.875	64.3634	49.3576	78.7278	235.04	5.92939
FBgn0004240	42.7911	3.88709	73.0439	74.259	140.193	38.0165
FBgn0004242	78.2585	21.079	2.91105	77.9333	140.193	80.5921
FBgn0004242	78.2585	21.079	2.91105	77.9333	140.193	80.5921
FBgn0004243	55.9762	61.0908	49.3576	30.1833	235.04	74.8485
FBgn0004244	51.1702	52.4683	12.7786	78.7278	140.193	72.5511
FBgn0004359	59.875	21.079	28.4651	14.6286	235.04	56.6414
FBgn0004360	74.4093	61.0908	54.7215	60.1297	235.04	76.42
FBgn0004362	76.5893	3.15917	2.22872	0	224.28	83.7227
FBgn0004364	78.2585	17.7267	49.3576	3.2826	89.1323	80.5921
FBgn0004366	55.9762	61.0908	1.66912	77.9333	140.193	83.7227
FBgn0004367	30.192	44.5992	66.3701	78.7278	140.193	83.7227
FBgn0004368	68.108	34.1825	63.1647	68.0948	140.193	83.7227
FBgn0004368	68.108	34.1825	63.1647	68.0948	140.193	83.7227
FBgn0004369	42.7911	21.079	58.9198	3.2826	235.04	83.7227
FBgn0004370	74.4093	1.39542	12.7786	78.7278	140.193	83.7227
FBgn0004370	74.4093	1.39542	12.7786	78.7278	140.193	83.7227
FBgn0004372	23.3047	29.743	0.768792	14.6286	140.193	83.7227
FBgn0004372	23.3047	29.743	0.768792	14.6286	140.193	83.7227
FBgn0004373	14.8989	1.39542	15.2336	78.7278	235.04	83.7227
FBgn0004374	68.108	56.0106	70.5429	78.7278	235.04	20.4466
FBgn0004377	51.1702	44.5992	8.17612	74.259	140.193	80.5921
FBgn0004378	51.1702	44.5992	44.0306	78.7278	235.04	83.7227
FBgn0004379	68.108	39.6138	24.6999	78.7278	235.04	83.7227
FBgn0004380	78.2585	29.743	38.2669	78.7278	235.04	80.1414
FBgn0004381	64.2814	64.3634	70.5429	78.7278	235.04	83.7227
FBgn0004387	2.64517	48.6204	49.3576	11.8673	235.04	39.9845
FBgn0004389	71.3507	21.079	68.6308	77.9333	140.193	79.6346
FBgn0004390	64.2814	21.079	49.3576	78.7278	235.04	74.8485
FBgn0004394	78.2585	39.6138	66.3701	77.9333	140.193	83.7227
FBgn0004395	34.3393	5.00647	71.7398	68.0948	235.04	74.8485
FBgn0004396	0.868611	64.3634	0.480742	30.1833	235.04	74.8485
FBgn0004397	46.7222	39.6138	38.2669	77.9333	235.04	76.42
FBgn0004399	14.8989	44.5992	63.1647	52.729	235.04	38.0165
FBgn0004399	14.8989	44.5992	63.1647	52.729	235.04	38.0165
FBgn0004401	51.1702	29.743	58.9198	1.10371	235.04	78.0806
FBgn0004401	51.1702	29.743	58.9198	1.10371	235.04	78.0806
FBgn0004403	59.875	56.0106	24.6999	1.10371	140.193	83.7227
FBgn0004404	6.61137	9.61652	24.6999	52.729	140.193	83.7227
FBgn0004406	74.4093	39.6138	15.2336	21.3425	140.193	80.5921
FBgn0004407	71.3507	8.03381	38.2669	73.1441	140.193	80.5921
FBgn0004414	79.2061	52.4683	70.5429	52.729	235.04	83.7227
FBgn0004419	26.63	14.9572	0.252993	4.60888	235.04	83.7227
FBgn0004425	0	2.00304	0.321191	0	7.0231	80.5921
FBgn0004427	4.51136	1.23082	1.66912	0	0	65.3721
FBgn0004427	4.51136	1.23082	1.66912	0	0	65.3721
FBgn0004428	0	1.75897	0	0	0	49.1943
FBgn0004429	0.652854	0.692778	0	0	106.205	83.7227
FBgn0004430	1.20807	1.39542	0.321191	0	0	80.5921
FBgn0004431	0.159658	52.4683	8.17612	77.9333	140.193	45.3836
FBgn0004432	55.9762	14.9572	8.17612	74.259	235.04	80.5902
FBgn0004435	68.108	39.6138	68.6308	52.729	235.04	83.7227
FBgn0004436	74.4093	64.8801	73.3317	74.259	235.04	83.7227
FBgn0004446	74.4093	65.1692	44.0306	78.7278	140.193	83.7227
FBgn0004449	5.47411	17.7267	73.0439	35.0379	235.04	80.5921
FBgn0004456	59.875	48.6204	24.6999	78.7278	140.193	45.3836
FBgn0004461	55.9762	5.00647	63.1647	78.7278	235.04	76.42
FBgn0004462	51.1702	44.5992	49.3576	78.7278	235.04	79.6346
FBgn0004463	64.2814	56.0106	72.7352	77.9333	235.04	79.5305
FBgn0004465	46.7222	5.00647	21.0324	21.3425	140.193	83.7227
FBgn0004493	74.4093	11.7554	68.6308	60.1297	235.04	80.5921
FBgn0004507	0	48.6204	0.361684	0	140.193	65.3721
FBgn0004509	74.4093	14.9572	58.9198	77.9333	235.04	65.3721
FBgn0004509	74.4093	14.9572	58.9198	77.9333	235.04	65.3721
FBgn0004510	38.5368	58.8255	49.3576	77.9333	235.04	80.5921
FBgn0004511	46.7222	58.8255	15.2336	68.0948	235.04	78.0806
FBgn0004512	3.35179	62.9204	2.91105	74.259	235.04	83.7227
FBgn0004513	55.9762	64.3634	66.3701	78.7278	235.04	79.6346
FBgn0004514	34.3393	25.28	58.9198	77.9333	140.193	80.5921
FBgn0004516	71.3507	65.4789	70.5429	78.7278	140.193	74.8485
FBgn0004551	0	6.08445	0	0.51833	140.193	80.5921
FBgn0004551	0	6.08445	0	0.51833	140.193	80.5921
FBgn0004552	59.875	61.0908	73.0439	77.9333	140.193	83.7227
FBgn0004554	64.2814	0.385766	0.321191	77.4725	140.193	65.3721
FBgn0004556	74.4093	29.743	4.90758	77.9333	235.04	83.7227
FBgn0004567	30.192	1.39542	71.7398	78.7278	235.04	83.7227
FBgn0004568	59.875	29.743	54.7215	78.7278	235.04	83.7227
FBgn0004569	38.5368	48.6204	73.3048	68.0948	235.04	83.7227
FBgn0004571	55.9762	44.5992	63.1647	#N/A	140.193	#N/A
FBgn0004572	55.9762	56.0106	73.0439	74.259	140.193	83.7227
FBgn0004573	42.7911	5.00647	12.7786	77.9333	140.193	83.7227
FBgn0004574	79.2061	3.15917	21.0324	77.9333	235.04	80.3034
FBgn0004575	34.3393	14.9572	49.3576	78.7278	235.04	83.7227
FBgn0004577	46.7222	52.4683	58.9198	30.1833	140.193	80.5921
FBgn0004579	68.108	6.08445	73.3317	78.7278	235.04	77.5233
FBgn0004580	42.7911	17.7267	4.90758	77.9333	140.193	83.7227
FBgn0004581	68.108	65.1692	4.90758	78.7278	235.04	77.0189
FBgn0004583	71.3507	34.1825	72.7352	21.3425	235.04	79.0509
FBgn0004584	76.5893	29.743	10.7631	52.729	235.04	83.7227
FBgn0004586	51.1702	21.079	15.2336	21.3425	140.193	80.5921
FBgn0004586	51.1702	21.079	15.2336	21.3425	140.193	80.5921
FBgn0004586	51.1702	21.079	15.2336	21.3425	140.193	80.5921
FBgn0004587	3.35179	39.6138	10.7631	74.259	120.015	26.7598
FBgn0004587	3.35179	39.6138	10.7631	74.259	120.015	26.7598
FBgn0004588	0	17.7267	2.91105	0	224.28	0
FBgn0004589	0	25.28	0.252993	0	235.04	39.9845
FBgn0004590	0	48.6204	0	0	234.604	76.42
FBgn0004591	3.83403	21.079	0.252993	0	235.04	49.1943
FBgn0004592	0	1.39542	18.2621	3.2826	235.04	9.65701
FBgn0004593	0.159658	14.9572	0	0	235.04	30.5328
FBgn0004594	3.83403	39.6138	0.434553	0	235.04	80.5921
FBgn0004595	55.9762	25.28	63.1647	78.7278	235.04	83.7227
FBgn0004597	20.1236	52.4683	8.17612	78.7278	235.04	77.0189
FBgn0004598	78.2585	11.7554	10.7631	78.7278	235.04	83.7227
FBgn0004603	30.192	29.743	58.9198	0.427763	235.04	83.7227
FBgn0004606	76.5893	39.6138	49.3576	78.7278	140.193	76.42
FBgn0004606	76.5893	39.6138	49.3576	78.7278	140.193	76.42
FBgn0004607	6.61137	8.03381	21.0324	1.10371	235.04	83.7227
FBgn0004611	34.3393	62.9204	63.1647	68.0948	235.04	83.7227
FBgn0004619	79.2061	61.0908	66.3701	70.5743	235.04	80.5921
FBgn0004620	68.108	62.9204	49.3576	78.7278	235.04	83.7227
FBgn0004622	68.108	1.39542	24.6999	60.1297	140.193	83.7227
FBgn0004623	68.108	9.61652	72.7352	78.7278	140.193	60.5923
FBgn0004624	74.4093	52.4683	28.4651	#N/A	140.193	#N/A
FBgn0004625	76.5893	44.5992	68.6308	78.7278	140.193	79.6346
FBgn0004629	5.47411	3.15917	32.9824	60.1297	235.04	80.5921
FBgn0004635	46.7222	48.6204	38.2669	78.7278	140.193	79.6346
FBgn0004636	0.868611	0.993611	24.6999	14.6286	140.193	65.3721
FBgn0004636	0.868611	0.993611	24.6999	14.6286	140.193	65.3721
FBgn0004638	46.7222	48.6204	24.6999	78.7278	140.193	56.6414
FBgn0004643	38.5368	39.6138	49.3576	78.7278	140.193	83.7227
FBgn0004644	76.5893	17.7267	63.1647	78.7278	235.04	49.1943
FBgn0004646	0	0.769309	0.252993	0.51833	235.04	83.7227
FBgn0004646	0	0.769309	0.252993	0.51833	235.04	83.7227
FBgn0004647	76.5893	48.6204	38.2669	78.7278	235.04	77.5233
FBgn0004648	71.3507	56.0106	28.4651	52.729	140.193	79.6346
FBgn0004648	71.3507	56.0106	28.4651	52.729	140.193	79.6346
FBgn0004648	71.3507	56.0106	28.4651	52.729	140.193	79.6346
FBgn0004649	74.4093	29.743	49.3576	78.7278	140.193	79.6346
FBgn0004652	42.7911	21.079	32.9824	47.2808	140.193	79.8847
FBgn0004652	42.7911	21.079	32.9824	47.2808	140.193	79.8847
FBgn0004652	42.7911	21.079	32.9824	47.2808	140.193	79.8847
FBgn0004652	42.7911	21.079	32.9824	47.2808	140.193	79.8847
FBgn0004654	71.3507	52.4683	70.5429	9.38636	140.193	76.42
FBgn0004655	59.875	29.743	12.7786	78.7278	140.193	80.5921
FBgn0004655	59.875	29.743	12.7786	78.7278	140.193	80.5921
FBgn0004656	68.108	11.7554	72.7352	#N/A	140.193	#N/A
FBgn0004657	64.2814	65.1692	70.5429	60.1297	235.04	83.7227
FBgn0004666	68.108	39.6138	54.7215	77.9333	235.04	80.5921
FBgn0004687	26.63	29.743	0.480742	77.9333	235.04	83.7227
FBgn0004698	11.0658	21.079	63.1647	78.7278	235.04	83.7227
FBgn0004777	55.9762	48.6204	68.6308	78.7278	140.193	32.5738
FBgn0004778	71.3507	34.1825	10.7631	78.7278	140.193	72.5511
FBgn0004779	68.108	21.079	18.2621	74.259	140.193	76.42
FBgn0004779	68.108	21.079	18.2621	74.259	140.193	76.42
FBgn0004780	59.875	6.08445	0.321191	77.9333	140.193	74.8485
FBgn0004781	3.83403	21.079	49.3576	77.9333	140.193	83.7227
FBgn0004782	68.108	9.61652	4.90758	68.0948	140.193	60.5923
FBgn0004783	74.4093	3.88709	49.3576	68.0948	140.193	53.8071
FBgn0004784	38.5368	29.743	38.2669	78.7278	140.193	72.5511
FBgn0004784	38.5368	29.743	38.2669	78.7278	140.193	72.5511
FBgn0004811	34.3393	44.5992	12.7786	68.0948	235.04	76.42
FBgn0004811	34.3393	44.5992	12.7786	68.0948	235.04	76.42
FBgn0004811	34.3393	44.5992	12.7786	68.0948	235.04	76.42
FBgn0004811	34.3393	44.5992	12.7786	68.0948	235.04	76.42
FBgn0004828	38.5368	62.9204	32.9824	52.729	235.04	83.7227
FBgn0004832	51.1702	39.6138	10.7631	78.7278	235.04	83.7227
FBgn0004834	74.4093	61.0908	68.6308	71.8967	140.193	80.5921
FBgn0004837	71.3507	48.6204	18.2621	78.7278	235.04	53.8071
FBgn0004838	0.946332	39.6138	68.6308	78.7278	235.04	80.5921
FBgn0004839	46.7222	62.9204	15.2336	1.51543	235.04	83.7227
FBgn0004841	76.5893	58.8255	71.7398	78.7278	140.193	80.5921
FBgn0004842	79.2061	44.5992	32.9824	78.7278	235.04	76.42
FBgn0004852	14.8989	39.6138	15.2336	4.60888	140.193	80.5921
FBgn0004854	64.2814	44.5992	72.7352	78.7278	235.04	76.42
FBgn0004855	71.3507	21.079	38.2669	78.7278	235.04	53.8071
FBgn0004856	74.4093	58.8255	28.4651	70.5743	140.193	76.42
FBgn0004858	80.2845	14.9572	66.3701	77.9333	140.193	83.7227
FBgn0004859	74.4093	62.9204	32.9824	0.135055	235.04	83.7227
FBgn0004860	42.7911	21.079	63.1647	21.3425	235.04	83.7227
FBgn0004861	17.1268	6.08445	28.4651	2.44049	140.193	74.8485
FBgn0004861	17.1268	6.08445	28.4651	2.44049	140.193	74.8485
FBgn0004861	17.1268	6.08445	28.4651	2.44049	140.193	74.8485
FBgn0004862	46.7222	39.6138	54.7215	60.1297	235.04	80.5921
FBgn0004862	46.7222	39.6138	54.7215	60.1297	235.04	80.5921
FBgn0004865	71.3507	25.28	21.0324	78.7278	140.193	79.6346
FBgn0004865	71.3507	25.28	21.0324	78.7278	140.193	79.6346
FBgn0004867	76.5893	58.8255	54.7215	77.9333	235.04	76.42
FBgn0004868	71.3507	11.7554	72.7352	21.3425	235.04	83.7227
FBgn0004870	51.1702	34.1825	68.6308	78.7278	235.04	60.5923
FBgn0004872	74.4093	61.0908	24.6999	77.9333	140.193	80.5921
FBgn0004873	79.2061	52.4683	54.7215	60.1297	140.193	83.7227
FBgn0004873	79.2061	52.4683	54.7215	60.1297	140.193	83.7227
FBgn0004875	68.108	58.8255	73.0439	77.9333	235.04	45.3836
FBgn0004876	0	11.7554	38.2669	78.7278	235.04	49.1943
FBgn0004879	71.3507	39.6138	66.3701	74.4089	140.193	60.5923
FBgn0004880	76.5893	62.9204	38.2669	78.7278	235.04	80.5921
FBgn0004882	79.2061	3.88709	0.480742	77.9333	235.04	13.0041
FBgn0004885	0	29.743	0.434553	30.1833	235.04	83.7227
FBgn0004888	51.1702	61.0908	71.7398	77.9333	235.04	79.5305
FBgn0004889	3.83403	8.03381	0.434553	30.1833	235.04	83.7227
FBgn0004892	20.1236	21.079	32.9824	78.7278	235.04	49.1943
FBgn0004893	59.875	0.993611	21.0324	47.2808	235.04	79.8847
FBgn0004895	68.108	56.0106	73.3317	78.7278	140.193	83.7227
FBgn0004897	42.7911	52.4683	73.0439	68.0948	235.04	79.8847
FBgn0004898	12.8103	39.6138	12.7786	25.4423	235.04	76.42
FBgn0004901	74.4093	29.743	12.7786	77.9333	235.04	79.8847
FBgn0004901	74.4093	29.743	12.7786	77.9333	235.04	79.8847
FBgn0004903	68.108	25.28	44.0306	77.9333	235.04	14.7799
FBgn0004907	80.591	17.7267	49.3576	60.1297	235.04	79.6346
FBgn0004908	74.4093	65.4789	44.0306	77.9333	235.04	76.42
FBgn0004910	26.63	25.28	15.2336	78.7278	140.193	45.3836
FBgn0004913	71.3507	29.743	73.3317	78.7278	235.04	77.5233
FBgn0004914	34.3393	39.6138	71.7398	70.5743	140.193	76.42
FBgn0004914	34.3393	39.6138	71.7398	70.5743	140.193	76.42
FBgn0004915	74.4093	17.7267	24.6999	78.7278	235.04	80.5921
FBgn0004919	46.7222	62.9204	10.7631	74.259	235.04	79.0509
FBgn0004921	59.875	44.5992	18.2621	68.0948	235.04	80.5902
FBgn0004922	42.7911	61.0908	2.22872	70.5743	140.193	83.7227
FBgn0004924	71.3507	25.28	58.9198	78.7278	235.04	80.5921
FBgn0004925	55.9762	21.079	1.66912	5.9751	140.193	83.7227
FBgn0004926	46.7222	8.03381	24.6999	41.2233	140.193	80.5921
FBgn0004926	46.7222	8.03381	24.6999	41.2233	140.193	80.5921
FBgn0004956	76.5893	65.3501	28.4651	60.1297	140.193	83.7227
FBgn0004957	80.2845	61.0908	72.7352	14.6286	235.04	80.3034
FBgn0005198	80.2845	44.5992	4.90758	70.5743	235.04	60.5923
FBgn0005278	0.946332	9.61652	21.0324	0	120.015	39.9845
FBgn0005278	0.946332	9.61652	21.0324	0	120.015	39.9845
FBgn0005278	0.946332	9.61652	21.0324	0	120.015	39.9845
FBgn0005278	0.946332	9.61652	21.0324	0	120.015	39.9845
FBgn0005355	23.3047	8.03381	32.9824	78.7278	235.04	76.42
FBgn0005386	59.875	56.0106	63.1647	52.729	235.04	76.42
FBgn0005391	26.63	34.1825	66.3701	78.7278	140.193	80.5921
FBgn0005410	59.875	52.4683	18.2621	74.259	140.193	83.7227
FBgn0005411	78.2585	14.9572	38.2669	77.9333	235.04	80.5921
FBgn0005427	59.875	11.7554	49.3576	52.729	235.04	83.7227
FBgn0005427	59.875	11.7554	49.3576	52.729	235.04	83.7227
FBgn0005533	74.4093	34.1825	12.7786	52.729	140.193	79.5305
FBgn0005558	68.108	62.9204	49.3576	78.7278	140.193	83.7227
FBgn0005561	79.2061	61.0908	68.6308	78.7278	235.04	79.6346
FBgn0005563	55.9762	58.8255	24.6999	78.7278	140.193	83.7227
FBgn0005564	79.2061	58.8255	58.9198	77.9333	140.193	49.1943
FBgn0005586	59.875	21.079	54.7215	74.259	235.04	83.7227
FBgn0005592	79.2061	25.28	49.3576	1.10371	235.04	83.7227
FBgn0005593	71.3507	44.5992	0.480742	74.259	235.04	80.5921
FBgn0005596	59.875	52.4683	71.7398	78.7278	140.193	80.5921
FBgn0005612	0	48.6204	0	0	140.193	72.5511
FBgn0005612	0	48.6204	0	0	140.193	72.5511
FBgn0005612	0	48.6204	0	0	140.193	72.5511
FBgn0005613	76.5893	58.8255	68.6308	60.1297	235.04	80.5921
FBgn0005614	20.1236	17.7267	44.0306	11.8673	140.193	83.7227
FBgn0005616	55.9762	65.1692	38.2669	#N/A	235.04	#N/A
FBgn0005617	74.4093	29.743	49.3576	77.9333	235.04	76.42
FBgn0005619	74.4093	21.079	18.2621	35.0379	235.04	56.6414
FBgn0005619	74.4093	21.079	18.2621	35.0379	235.04	56.6414
FBgn0005624	34.3393	29.743	63.1647	47.2808	235.04	56.6414
FBgn0005626	0	14.9572	0	0.135055	14.7329	6.35365
FBgn0005629	80.2845	14.9572	68.6308	77.9333	140.193	80.5921
FBgn0005630	9.45867	2.35902	49.3576	11.8673	235.04	49.1943
FBgn0005630	9.45867	2.35902	49.3576	11.8673	235.04	49.1943
FBgn0005630	9.45867	2.35902	49.3576	11.8673	235.04	49.1943
FBgn0005631	74.4093	44.5992	44.0306	41.2233	235.04	83.7227
FBgn0005633	51.1702	34.1825	49.3576	78.7278	235.04	45.3836
FBgn0005634	3.83403	58.8255	2.22872	3.2826	235.04	83.7227
FBgn0005636	55.9762	17.7267	8.17612	75.4662	235.04	80.5921
FBgn0005638	1.52054	62.9204	0.434553	0.135055	163.809	9.65701
FBgn0005638	1.52054	62.9204	0.434553	0.135055	163.809	9.65701
FBgn0005639	71.3507	39.6138	12.7786	78.7278	140.193	83.7227
FBgn0005640	3.35179	62.9204	0.768792	25.4423	235.04	83.7227
FBgn0005642	80.2845	25.28	2.91105	78.7278	140.193	80.5921
FBgn0005649	0.652854	6.08445	24.6999	21.3425	235.04	26.7598
FBgn0005654	68.108	29.743	1.66912	77.9333	235.04	49.1943
FBgn0005655	55.9762	25.28	28.4651	0.51833	235.04	79.8847
FBgn0005658	68.108	44.5992	68.6308	77.9333	235.04	83.7227
FBgn0005659	76.5893	25.28	44.0306	70.5743	235.04	79.0509
FBgn0005660	30.192	25.28	71.7398	77.9333	140.193	83.7227
FBgn0005664	46.7222	48.6204	58.9198	9.38636	140.193	53.8071
FBgn0005664	46.7222	48.6204	58.9198	9.38636	140.193	53.8071
FBgn0005666	0	48.6204	0	0	140.193	60.5923
FBgn0005670	9.45867	11.7554	15.2336	1.10371	140.193	60.5923
FBgn0005670	9.45867	11.7554	15.2336	1.10371	140.193	60.5923
FBgn0005671	0.159658	14.9572	0.321191	0.296871	140.193	83.7227
FBgn0005672	23.3047	0.692778	18.2621	0.135055	235.04	80.5921
FBgn0005674	30.192	39.6138	8.17612	77.9333	235.04	65.3721
FBgn0005677	38.5368	65.4789	54.7215	77.9333	140.193	83.7227
FBgn0005683	79.2061	56.0106	71.7398	73.1441	235.04	80.5921
FBgn0005694	38.5368	52.4683	24.6999	77.9333	235.04	83.7227
FBgn0005695	68.108	58.8255	71.7398	74.259	235.04	83.7227
FBgn0005696	11.0658	65.4789	58.9198	77.9333	235.04	38.0165
FBgn0005771	30.192	29.743	38.2669	78.7278	235.04	18.9363
FBgn0005775	80.4655	52.4683	68.6308	74.259	140.193	80.5921
FBgn0005776	76.5893	0.993611	38.2669	78.7278	235.04	83.7227
FBgn0005777	30.192	44.5992	63.1647	77.9333	235.04	32.5738
FBgn0005777	30.192	44.5992	63.1647	77.9333	235.04	32.5738
FBgn0005778	38.5368	39.6138	2.22872	78.7278	140.193	80.5921
FBgn0005779	55.9762	14.9572	12.7786	78.7278	140.193	83.7227
FBgn0008635	59.875	25.28	12.7786	78.7278	235.04	77.0189
FBgn0008635	59.875	25.28	12.7786	78.7278	235.04	77.0189
FBgn0008636	42.7911	17.7267	66.3701	78.7278	140.193	83.7227
FBgn0008636	42.7911	17.7267	66.3701	78.7278	140.193	83.7227
FBgn0008646	51.1702	34.1825	58.9198	68.0948	235.04	76.42
FBgn0008649	59.875	29.743	58.9198	76.914	140.193	39.9845
FBgn0008651	71.3507	44.5992	71.7398	74.259	235.04	83.7227
FBgn0008654	55.9762	62.9204	72.7352	77.9333	140.193	80.5921
FBgn0010014	59.875	17.7267	2.91105	78.7278	235.04	80.5921
FBgn0010019	9.45867	0.993611	2.22872	52.729	140.193	83.7227
FBgn0010038	0	9.61652	0	52.729	140.193	76.42
FBgn0010039	42.7911	3.88709	0.768792	77.9333	140.193	76.42
FBgn0010040	74.4093	29.743	0.361684	74.4089	140.193	80.5921
FBgn0010042	79.2061	48.6204	71.7398	35.0379	140.193	83.7227
FBgn0010043	51.1702	44.5992	6.18372	47.2808	140.193	80.5921
FBgn0010044	68.108	61.0908	71.7398	11.8673	140.193	80.5921
FBgn0010051	1.20807	39.6138	15.2336	78.7278	140.193	83.7227
FBgn0010052	71.3507	44.5992	44.0306	41.2233	140.193	39.9845
FBgn0010070	34.3393	34.1825	54.7215	4.60888	140.193	80.5921
FBgn0010078	51.1702	29.743	0.252993	77.9333	140.193	80.5921
FBgn0010083	46.7222	6.08445	0.434553	78.7278	235.04	76.42
FBgn0010097	80.2845	48.6204	28.4651	78.7278	140.193	79.6346
FBgn0010100	55.9762	39.6138	49.3576	77.9333	235.04	80.5921
FBgn0010105	59.875	64.3634	28.4651	25.4423	235.04	80.5921
FBgn0010110	46.7222	44.5992	70.5429	74.259	235.04	80.5921
FBgn0010114	55.9762	9.61652	71.7398	77.9333	140.193	83.7227
FBgn0010173	74.4093	34.1825	63.1647	78.7278	235.04	80.5921
FBgn0010194	80.2845	56.0106	54.7215	68.0948	235.04	83.7227
FBgn0010197	68.108	6.08445	2.91105	73.1441	140.193	80.5921
FBgn0010198	74.4093	3.88709	32.9824	76.2257	140.193	80.5921
FBgn0010213	34.3393	61.0908	44.0306	0.364734	140.193	76.42
FBgn0010217	0.466729	39.6138	38.2669	4.60888	131.372	79.6346
FBgn0010217	0.466729	39.6138	38.2669	4.60888	131.372	79.6346
FBgn0010218	55.9762	64.8801	12.7786	71.8967	140.193	77.5233
FBgn0010218	55.9762	64.8801	12.7786	71.8967	140.193	77.5233
FBgn0010220	71.3507	39.6138	70.5429	11.8673	140.193	80.5921
FBgn0010222	0.338771	52.4683	0.3233	1.51543	235.04	80.5921
FBgn0010223	1.52054	34.1825	0.183766	25.4423	140.193	83.7227
FBgn0010225	78.2585	39.6138	58.9198	41.2233	235.04	83.7227
FBgn0010226	59.875	62.9204	71.7398	30.1833	140.193	83.7227
FBgn0010228	76.5893	17.7267	70.5429	2.44049	235.04	22.2727
FBgn0010229	0	3.15917	0	0.689918	235.04	83.7227
FBgn0010229	0	3.15917	0	0.689918	235.04	83.7227
FBgn0010235	71.3507	39.6138	73.3317	74.259	235.04	83.7227
FBgn0010238	71.3507	25.28	24.6999	0	106.205	83.7227
FBgn0010240	55.9762	44.5992	44.0306	25.4423	235.04	74.8485
FBgn0010241	30.192	34.1825	8.17612	0.364734	140.193	60.5923
FBgn0010241	30.192	34.1825	8.17612	0.364734	140.193	60.5923
FBgn0010247	17.1268	17.7267	0.434553	78.7278	235.04	76.42
FBgn0010247	17.1268	17.7267	0.434553	78.7278	235.04	76.42
FBgn0010252	68.108	9.61652	18.2621	70.5743	235.04	80.5921
FBgn0010256	68.108	14.9572	28.4651	78.7278	140.193	79.5305
FBgn0010256	68.108	14.9572	28.4651	78.7278	140.193	79.5305
FBgn0010258	55.9762	64.3634	28.4651	78.7278	235.04	6.92355
FBgn0010263	3.35179	11.7554	4.90758	0.106967	140.193	76.42
FBgn0010263	3.35179	11.7554	4.90758	0.106967	140.193	76.42
FBgn0010265	71.3507	3.88709	54.7215	74.259	140.193	80.5921
FBgn0010269	71.3507	65.1692	49.3576	78.7278	235.04	83.7227
FBgn0010278	64.2814	29.743	18.2621	47.2808	140.193	80.5921
FBgn0010280	20.1236	9.61652	32.9824	77.9333	235.04	83.7227
FBgn0010282	55.9762	34.1825	24.6999	78.7278	235.04	80.5921
FBgn0010287	68.108	65.4789	73.3317	75.4662	235.04	76.42
FBgn0010288	30.192	1.39542	0.3233	3.2826	235.04	80.5921
FBgn0010292	17.1268	17.7267	44.0306	77.9333	140.193	83.7227
FBgn0010294	0	1.75897	0	0	20.1426	65.3721
FBgn0010294	0	1.75897	0	0	20.1426	65.3721
FBgn0010295	0	58.8255	18.2621	0	3.45303	83.7227
FBgn0010296	51.1702	1.75897	18.2621	77.9333	140.193	83.7227
FBgn0010300	0	6.08445	24.6999	35.0379	235.04	83.7227
FBgn0010303	34.3393	65.4789	73.0439	78.7278	140.193	83.7227
FBgn0010309	71.3507	34.1825	15.2336	77.9333	235.04	78.6157
FBgn0010313	42.7911	17.7267	68.6308	78.7278	140.193	83.7227
FBgn0010314	23.3047	25.28	63.1647	76.2257	140.193	83.7227
FBgn0010315	64.2814	39.6138	24.6999	52.729	140.193	72.5511
FBgn0010315	64.2814	39.6138	24.6999	52.729	140.193	72.5511
FBgn0010316	71.3507	2.35902	58.9198	52.729	235.04	83.7227
FBgn0010317	71.3507	56.0106	49.3576	78.7278	140.193	83.7227
FBgn0010323	3.83403	39.6138	68.6308	78.7278	140.193	79.6346
FBgn0010328	68.108	29.743	71.7398	78.7278	235.04	80.5921
FBgn0010329	68.108	17.7267	54.7215	77.9333	235.04	83.7227
FBgn0010333	2.16353	25.28	24.6999	60.1297	235.04	83.7227
FBgn0010338	78.2585	62.9204	68.6308	78.7278	140.193	45.3836
FBgn0010339	55.9762	58.8255	44.0306	77.9333	235.04	80.1414
FBgn0010340	74.4093	39.6138	49.3576	52.729	140.193	74.8485
FBgn0010341	20.1236	62.9204	6.18372	78.7278	235.04	83.7227
FBgn0010342	79.2061	52.4683	71.7398	30.1833	168.615	83.7227
FBgn0010347	76.5893	34.1825	68.6308	5.9751	235.04	83.7227
FBgn0010348	34.3393	17.7267	0.768792	60.1297	235.04	83.7227
FBgn0010349	12.8103	61.0908	1.66912	60.1297	235.04	76.42
FBgn0010350	34.3393	34.1825	12.7786	78.7278	235.04	83.7227
FBgn0010355	59.875	64.3634	6.18372	78.7278	235.04	72.5511
FBgn0010356	68.108	56.0106	28.4651	78.7278	235.04	78.0806
FBgn0010357	0.868611	25.28	0.183766	0	0	39.9845
FBgn0010359	0	52.4683	0	0	0	83.7227
FBgn0010379	4.51136	21.079	54.7215	60.1297	235.04	83.7227
FBgn0010381	0.379721	0	0.321191	0	200.02	79.6346
FBgn0010382	55.9762	61.0908	32.9824	78.7278	235.04	79.5305
FBgn0010382	55.9762	61.0908	32.9824	78.7278	235.04	79.5305
FBgn0010383	64.2814	62.9204	4.90758	14.6286	235.04	83.7227
FBgn0010385	59.875	64.3634	24.6999	35.0379	235.04	13.0041
FBgn0010387	68.108	34.1825	18.2621	0	106.205	83.7227
FBgn0010388	46.7222	39.6138	15.2336	60.1297	140.193	56.6414
FBgn0010389	68.108	56.0106	2.91105	68.0948	235.04	80.3034
FBgn0010391	34.3393	21.079	21.0324	70.5743	235.04	78.6157
FBgn0010395	55.9762	14.9572	24.6999	60.1297	140.193	80.5921
FBgn0010397	0	29.743	10.7631	9.38636	140.193	83.7227
FBgn0010398	80.2845	44.5992	28.4651	74.259	140.193	83.7227
FBgn0010399	71.3507	44.5992	38.2669	78.7278	140.193	83.7227
FBgn0010401	74.4093	52.4683	68.6308	78.7278	235.04	83.7227
FBgn0010403	71.3507	64.3634	38.2669	78.7278	140.193	74.8485
FBgn0010405	17.1268	0.623716	8.17612	68.0948	235.04	80.5921
FBgn0010406	80.2845	56.0106	71.7398	30.1833	235.04	76.42
FBgn0010407	51.1702	39.6138	71.7398	47.2808	235.04	80.5921
FBgn0010408	46.7222	3.15917	6.18372	3.2826	140.193	56.6414
FBgn0010408	46.7222	3.15917	6.18372	3.2826	140.193	56.6414
FBgn0010409	59.875	58.8255	24.6999	78.7278	235.04	65.3721
FBgn0010410	64.2814	3.88709	21.0324	70.5743	140.193	78.0806
FBgn0010411	3.35179	2.35902	12.7786	78.7278	235.04	80.5921
FBgn0010412	42.7911	3.88709	10.7631	77.9333	140.193	76.42
FBgn0010413	38.5368	34.1825	71.7398	70.5743	140.193	76.42
FBgn0010414	23.3047	29.743	32.9824	78.7278	140.193	83.7227
FBgn0010416	51.1702	56.0106	3.8305	60.1297	235.04	83.7227
FBgn0010417	76.5893	44.5992	58.9198	60.1297	235.04	83.7227
FBgn0010421	74.4093	64.3634	70.5429	78.7278	235.04	80.3034
FBgn0010422	59.875	65.1692	70.5429	60.1297	235.04	80.5921
FBgn0010423	2.64517	25.28	0.480742	0	87.4344	83.7227
FBgn0010424	0	6.08445	0.321191	0.364734	140.193	83.7227
FBgn0010425	0	39.6138	0	0	0	13.0041
FBgn0010425	0	39.6138	0	0	0	13.0041
FBgn0010426	4.51136	21.079	38.2669	3.2826	140.193	80.5921
FBgn0010431	46.7222	39.6138	66.3701	78.7278	235.04	79.6346
FBgn0010433	51.1702	34.1825	58.9198	68.0948	235.04	80.5921
FBgn0010434	34.3393	8.03381	32.9824	17.6769	140.193	32.5738
FBgn0010434	34.3393	8.03381	32.9824	17.6769	140.193	32.5738
FBgn0010434	34.3393	8.03381	32.9824	17.6769	140.193	32.5738
FBgn0010435	20.1236	25.28	0.321191	3.2826	235.04	83.7227
FBgn0010438	59.875	61.0908	44.0306	75.4662	140.193	80.5921
FBgn0010441	23.3047	56.0106	38.2669	78.7278	235.04	83.7227
FBgn0010453	74.4093	29.743	66.3701	52.729	235.04	83.7227
FBgn0010460	7.49303	21.079	66.3701	78.7278	140.193	83.7227
FBgn0010460	7.49303	21.079	66.3701	78.7278	140.193	83.7227
FBgn0010470	55.9762	8.03381	0.434553	25.4423	140.193	79.6346
FBgn0010473	68.108	44.5992	66.3701	78.7278	140.193	83.7227
FBgn0010482	0	34.1825	2.22872	25.4423	140.193	65.3721
FBgn0010482	0	34.1825	2.22872	25.4423	140.193	65.3721
FBgn0010488	0	44.5992	0.252993	5.9751	235.04	83.7227
FBgn0010497	76.5893	48.6204	70.5429	78.7278	235.04	83.7227
FBgn0010501	78.2585	58.8255	66.3701	68.0948	235.04	80.5921
FBgn0010504	71.3507	9.61652	12.7786	77.9333	235.04	79.8847
FBgn0010516	2.64517	34.1825	72.7352	0.296871	140.193	79.8847
FBgn0010520	71.3507	39.6138	73.0439	25.4423	140.193	80.5921
FBgn0010531	59.875	9.61652	18.2621	60.1297	140.193	77.5233
FBgn0010549	64.2814	25.28	66.3701	70.5743	140.193	79.6346
FBgn0010550	64.2814	64.3634	72.7352	78.7278	140.193	80.5921
FBgn0010551	30.192	29.743	3.8305	77.9333	235.04	83.7227
FBgn0010551	30.192	29.743	3.8305	77.9333	235.04	83.7227
FBgn0010567	42.7911	61.0908	63.1647	17.6769	235.04	83.7227
FBgn0010583	55.9762	52.4683	72.7352	78.7278	235.04	83.7227
FBgn0010590	80.2845	3.15917	3.8305	0.427763	189.331	80.5921
FBgn0010591	0.159658	48.6204	0	4.60888	200.02	60.5923
FBgn0010602	71.3507	29.743	18.2621	17.6769	235.04	80.1414
FBgn0010607	74.4093	61.0908	66.3701	77.9333	235.04	79.0509
FBgn0010609	55.9762	58.8255	68.6308	11.8673	140.193	83.7227
FBgn0010611	5.47411	2.35902	32.9824	52.729	235.04	76.42
FBgn0010612	2.64517	11.7554	0.434553	0.296871	140.193	76.42
FBgn0010621	74.4093	1.75897	24.6999	78.7278	235.04	83.7227
FBgn0010622	76.5893	25.28	8.17612	77.9333	140.193	65.3721
FBgn0010633	51.1702	9.61652	0.361684	52.729	235.04	80.5921
FBgn0010633	51.1702	9.61652	0.361684	52.729	235.04	80.5921
FBgn0010649	64.2814	39.6138	58.9198	41.2233	140.193	79.5305
FBgn0010651	0.868611	17.7267	0.434553	11.8673	235.04	80.5921
FBgn0010660	68.108	8.03381	70.5429	78.7278	235.04	83.7227
FBgn0010747	74.4093	44.5992	38.2669	70.5743	235.04	76.42
FBgn0010768	30.192	29.743	38.2669	77.9333	235.04	74.8485
FBgn0010768	30.192	29.743	38.2669	77.9333	235.04	74.8485
FBgn0010770	46.7222	11.7554	70.5429	77.9333	140.193	83.7227
FBgn0010803	59.875	48.6204	3.8305	41.2233	235.04	80.5921
FBgn0010808	34.3393	56.0106	63.1647	0.404021	140.193	72.5511
FBgn0010812	0.379721	48.6204	2.91105	68.0948	235.04	72.5511
FBgn0010851	1.52054	61.0908	63.1647	78.7278	235.04	80.5921
FBgn0010909	80.2845	58.8255	63.1647	78.7278	235.04	78.0806
FBgn0011016	26.63	21.079	0	21.3425	235.04	80.5921
FBgn0011202	9.45867	39.6138	70.5429	70.5743	235.04	76.42
FBgn0011205	59.875	6.08445	21.0324	77.9333	235.04	79.6346
FBgn0011205	59.875	6.08445	21.0324	77.9333	235.04	79.6346
FBgn0011206	42.7911	14.9572	10.7631	78.7278	235.04	83.7227
FBgn0011207	74.4093	56.0106	58.9198	21.3425	235.04	76.42
FBgn0011211	2.64517	65.4789	21.0324	70.5743	235.04	83.7227
FBgn0011217	5.47411	62.9204	8.17612	14.6286	235.04	83.7227
FBgn0011225	2.16353	5.00647	24.6999	77.9333	235.04	80.5921
FBgn0011227	38.5368	52.4683	73.3317	1.51543	140.193	80.5921
FBgn0011230	42.7911	64.8801	66.3701	68.0948	235.04	80.5921
FBgn0011232	64.2814	25.28	32.9824	30.1833	140.193	83.7227
FBgn0011236	34.3393	64.3634	58.9198	78.7278	235.04	74.8485
FBgn0011239	68.108	17.7267	10.7631	77.9333	235.04	74.8485
FBgn0011241	20.1236	44.5992	2.22872	78.7278	235.04	79.8847
FBgn0011244	76.5893	11.7554	10.7631	78.7278	140.193	39.9845
FBgn0011253	0.159658	0	49.3576	47.2808	235.04	80.5921
FBgn0011259	64.2814	65.1692	70.5429	78.7278	140.193	83.7227
FBgn0011260	9.45867	44.5992	8.17612	0.135055	235.04	80.5921
FBgn0011260	9.45867	44.5992	8.17612	0.135055	235.04	80.5921
FBgn0011270	0.652854	52.4683	12.7786	3.2826	140.193	1.80113
FBgn0011270	0.652854	52.4683	12.7786	3.2826	140.193	1.80113
FBgn0011270	0.652854	52.4683	12.7786	3.2826	140.193	1.80113
FBgn0011272	71.3507	9.61652	1.66912	47.2808	140.193	74.8485
FBgn0011272	71.3507	9.61652	1.66912	47.2808	140.193	74.8485
FBgn0011273	68.108	11.7554	6.18372	78.7278	235.04	5.92939
FBgn0011274	11.0658	0	18.2621	47.2808	140.193	77.5233
FBgn0011274	11.0658	0	18.2621	47.2808	140.193	77.5233
FBgn0011276	34.3393	58.8255	71.7398	78.7278	140.193	83.7227
FBgn0011277	74.4093	9.61652	18.2621	78.7278	235.04	83.7227
FBgn0011278	59.875	34.1825	49.3576	78.7278	140.193	83.7227
FBgn0011279	78.2585	34.1825	49.3576	78.7278	140.193	56.6414
FBgn0011280	74.4093	9.61652	24.6999	78.7278	140.193	79.6346
FBgn0011281	59.875	44.5992	18.2621	78.7278	140.193	83.7227
FBgn0011282	68.108	34.1825	58.9198	77.9333	140.193	72.5511
FBgn0011283	30.192	44.5992	54.7215	0	140.193	56.6414
FBgn0011283	30.192	44.5992	54.7215	0	140.193	56.6414
FBgn0011284	78.2585	44.5992	6.18372	78.7278	235.04	83.7227
FBgn0011285	6.61137	48.6204	63.1647	78.7278	235.04	83.7227
FBgn0011286	9.45867	17.7267	2.91105	0.404021	140.193	83.7227
FBgn0011288	59.875	29.743	38.2669	68.0948	140.193	29.2042
FBgn0011288	59.875	29.743	38.2669	68.0948	140.193	29.2042
FBgn0011289	78.2585	64.3634	44.0306	74.4089	235.04	76.42
FBgn0011290	30.192	64.3634	0.768792	78.7278	140.193	80.5921
FBgn0011291	0.159658	21.079	18.2621	78.7278	140.193	83.7227
FBgn0011293	64.2814	39.6138	49.3576	78.7278	140.193	65.3721
FBgn0011294	71.3507	39.6138	38.2669	77.9333	140.193	83.7227
FBgn0011295	68.108	52.4683	72.7352	68.0948	235.04	83.7227
FBgn0011296	0	5.00647	3.8305	47.2808	140.193	24.1235
FBgn0011297	3.35179	64.8801	70.5429	17.6769	140.193	80.5921
FBgn0011300	59.875	56.0106	66.3701	52.729	235.04	83.7227
FBgn0011305	42.7911	29.743	0.434553	30.1833	235.04	29.2042
FBgn0011327	78.2585	3.15917	15.2336	3.2826	235.04	80.5921
FBgn0011336	55.9762	58.8255	49.3576	77.9333	235.04	83.7227
FBgn0011341	74.4093	14.9572	10.7631	2.44049	235.04	80.5921
FBgn0011361	20.1236	6.08445	10.7631	60.1297	140.193	83.7227
FBgn0011361	20.1236	6.08445	10.7631	60.1297	140.193	83.7227
FBgn0011509	26.63	34.1825	21.0324	78.7278	235.04	80.5921
FBgn0011554	11.0658	61.0908	2.91105	0	99.6873	83.7227
FBgn0011555	2.64517	39.6138	0.480742	0	131.372	83.7227
FBgn0011556	2.16353	56.0106	0.480742	0	140.193	83.7227
FBgn0011559	76.5893	52.4683	73.3317	77.9333	235.04	80.5921
FBgn0011566	76.5893	52.4683	58.9198	68.0948	140.193	49.1943
FBgn0011569	79.2061	29.743	63.1647	77.9333	140.193	83.7227
FBgn0011570	38.5368	5.00647	0.252993	11.8673	235.04	80.5921
FBgn0011571	71.3507	25.28	49.3576	68.0948	140.193	80.5921
FBgn0011573	68.108	9.61652	68.6308	78.7278	235.04	83.7227
FBgn0011576	17.1268	6.08445	15.2336	21.3425	140.193	74.8485
FBgn0011576	17.1268	6.08445	15.2336	21.3425	140.193	74.8485
FBgn0011577	71.3507	56.0106	18.2621	77.9333	140.193	80.5921
FBgn0011582	74.4093	39.6138	71.7398	77.9333	140.193	78.0806
FBgn0011584	14.8989	25.28	38.2669	47.2808	235.04	80.5921
FBgn0011584	14.8989	25.28	38.2669	47.2808	235.04	80.5921
FBgn0011586	76.5893	34.1825	1.66912	78.7278	235.04	80.5921
FBgn0011589	76.5893	58.8255	49.3576	77.9333	140.193	83.7227
FBgn0011591	34.3393	6.08445	54.7215	5.9751	232.329	83.7227
FBgn0011592	59.875	25.28	24.6999	1.51543	235.04	83.7227
FBgn0011596	68.108	29.743	15.2336	78.7278	235.04	80.5921
FBgn0011598	0.292129	2.35902	1.66912	0	140.193	53.8071
FBgn0011598	0.292129	2.35902	1.66912	0	140.193	53.8071
FBgn0011598	0.292129	2.35902	1.66912	0	140.193	53.8071
FBgn0011603	2.16353	1.75897	0.321191	1.10371	140.193	83.7227
FBgn0011604	78.2585	62.9204	68.6308	52.729	235.04	76.42
FBgn0011606	74.4093	9.61652	73.3317	78.7278	235.04	76.42
FBgn0011638	71.3507	39.6138	68.6308	70.5743	235.04	83.7227
FBgn0011640	26.63	5.00647	49.3576	77.9333	235.04	16.1405
FBgn0011643	64.2814	44.5992	32.9824	0.51833	140.193	72.5511
FBgn0011643	64.2814	44.5992	32.9824	0.51833	140.193	72.5511
FBgn0011648	71.3507	62.9204	32.9824	78.7278	235.04	83.7227
FBgn0011655	79.2061	21.079	54.7215	78.7278	140.193	77.5233
FBgn0011656	51.1702	6.08445	58.9198	77.9333	235.04	60.5923
FBgn0011659	68.108	58.8255	32.9824	9.38636	140.193	83.7227
FBgn0011660	51.1702	44.5992	49.3576	78.7278	235.04	80.5921
FBgn0011661	9.45867	5.00647	49.3576	35.0379	140.193	79.6346
FBgn0011661	9.45867	5.00647	49.3576	35.0379	140.193	79.6346
FBgn0011661	9.45867	5.00647	49.3576	35.0379	140.193	79.6346
FBgn0011661	9.45867	5.00647	49.3576	35.0379	140.193	79.6346
FBgn0011666	11.0658	11.7554	21.0324	52.729	235.04	14.7799
FBgn0011668	64.2814	34.1825	44.0306	77.9333	140.193	83.7227
FBgn0011670	76.5893	62.9204	15.2336	78.7278	140.193	79.8847
FBgn0011672	6.61137	29.743	0.3233	76.914	235.04	65.3721
FBgn0011673	71.3507	3.88709	24.6999	0.51833	140.193	80.5921
FBgn0011674	68.108	39.6138	63.1647	30.1833	235.04	80.5921
FBgn0011676	55.9762	21.079	63.1647	77.9333	140.193	76.42
FBgn0011676	55.9762	21.079	63.1647	77.9333	140.193	76.42
FBgn0011692	78.2585	62.9204	49.3576	60.1297	235.04	79.8847
FBgn0011693	64.2814	39.6138	3.8305	78.7278	140.193	83.7227
FBgn0011695	0.466729	0	0	0	140.193	32.5738
FBgn0011700	78.2585	52.4683	49.3576	78.7278	235.04	78.6157
FBgn0011703	74.4093	56.0106	44.0306	73.1441	235.04	80.5921
FBgn0011704	55.9762	21.079	66.3701	78.7278	235.04	83.7227
FBgn0011705	68.108	64.8801	63.1647	52.729	235.04	80.5921
FBgn0011708	30.192	48.6204	6.18372	74.259	235.04	83.7227
FBgn0011710	2.64517	52.4683	6.18372	0.135055	235.04	83.7227
FBgn0011710	2.64517	52.4683	6.18372	0.135055	235.04	83.7227
FBgn0011712	0.159658	1.39542	0	78.7278	235.04	83.7227
FBgn0011715	55.9762	61.0908	21.0324	78.7278	235.04	80.5921
FBgn0011716	42.7911	21.079	63.1647	0	22.5775	74.8485
FBgn0011716	42.7911	21.079	63.1647	0	22.5775	74.8485
FBgn0011722	0.652854	62.9204	0.321191	9.38636	140.193	80.3034
FBgn0011723	71.3507	5.00647	12.7786	78.7278	140.193	83.7227
FBgn0011726	78.2585	14.9572	0.480742	0.427763	235.04	80.5921
FBgn0011737	76.5893	48.6204	68.6308	78.7278	140.193	83.7227
FBgn0011739	71.3507	34.1825	73.3317	60.1297	140.193	80.5921
FBgn0011740	38.5368	25.28	70.5429	52.729	235.04	80.5921
FBgn0011740	38.5368	25.28	70.5429	52.729	235.04	80.5921
FBgn0011741	76.5893	5.00647	54.7215	77.9333	140.193	83.7227
FBgn0011742	46.7222	29.743	0.768792	68.0948	140.193	65.3721
FBgn0011742	46.7222	29.743	0.768792	68.0948	140.193	65.3721
FBgn0011743	46.7222	39.6138	15.2336	77.9333	235.04	45.3836
FBgn0011744	14.8989	25.28	18.2621	77.9333	235.04	83.7227
FBgn0011745	79.2061	39.6138	4.90758	78.7278	235.04	83.7227
FBgn0011746	74.4093	21.079	15.2336	78.7278	140.193	83.7227
FBgn0011747	14.8989	34.1825	44.0306	74.259	170.282	79.6346
FBgn0011754	76.5893	56.0106	68.6308	78.7278	235.04	79.6346
FBgn0011758	68.108	58.8255	66.3701	77.4725	140.193	83.7227
FBgn0011760	78.2585	34.1825	12.7786	60.1297	235.04	83.7227
FBgn0011761	71.3507	39.6138	44.0306	78.7278	140.193	83.7227
FBgn0011762	71.3507	44.5992	68.6308	68.0948	235.04	83.7227
FBgn0011763	64.2814	21.079	32.9824	68.0948	235.04	83.7227
FBgn0011763	64.2814	21.079	32.9824	68.0948	235.04	83.7227
FBgn0011764	59.875	17.7267	44.0306	52.729	235.04	80.5921
FBgn0011766	51.1702	14.9572	32.9824	0.404021	140.193	22.2727
FBgn0011766	51.1702	14.9572	32.9824	0.404021	140.193	22.2727
FBgn0011768	0.466729	39.6138	54.7215	21.3425	235.04	80.5921
FBgn0011769	59.875	62.9204	44.0306	52.729	140.193	83.7227
FBgn0011770	2.16353	5.00647	70.5429	71.8967	140.193	83.7227
FBgn0011771	55.9762	29.743	32.9824	60.1297	235.04	83.7227
FBgn0011787	55.9762	56.0106	66.3701	14.6286	140.193	60.5923
FBgn0011802	38.5368	17.7267	2.91105	77.9333	235.04	83.7227
FBgn0011817	3.83403	14.9572	54.7215	68.0948	235.04	83.7227
FBgn0011818	59.875	17.7267	71.7398	68.0948	235.04	83.7227
FBgn0011823	71.3507	6.08445	0.321191	9.38636	235.04	16.1405
FBgn0011824	64.2814	39.6138	68.6308	70.5743	140.193	83.7227
FBgn0011826	55.9762	48.6204	54.7215	78.7278	235.04	77.0189
FBgn0011828	6.61137	58.8255	38.2669	0.106967	140.193	80.5921
FBgn0011829	42.7911	64.3634	12.7786	52.729	140.193	83.7227
FBgn0011829	42.7911	64.3634	12.7786	52.729	140.193	83.7227
FBgn0011832	23.3047	9.61652	3.8305	78.7278	140.193	83.7227
FBgn0011836	74.4093	44.5992	73.3317	77.9333	235.04	83.7227
FBgn0011837	26.63	2.35902	44.0306	77.9333	140.193	83.7227
FBgn0012034	0.159658	0.623716	10.7631	77.9333	235.04	83.7227
FBgn0012037	80.2845	52.4683	58.9198	77.9333	235.04	72.5511
FBgn0012042	51.1702	44.5992	24.6999	77.9333	140.193	20.4466
FBgn0012044	55.9762	11.7554	49.3576	78.7278	235.04	78.0806
FBgn0012049	64.2814	39.6138	70.5429	78.7278	235.04	78.6157
FBgn0012051	26.63	6.08445	70.5429	77.9333	140.193	83.7227
FBgn0012058	51.1702	25.28	68.6308	78.7278	235.04	77.0189
FBgn0012066	76.5893	9.61652	71.7398	78.7278	235.04	79.0509
FBgn0013263	59.875	29.743	68.6308	17.6769	235.04	53.8071
FBgn0013269	46.7222	9.61652	24.6999	68.0948	140.193	80.5921
FBgn0013269	46.7222	9.61652	24.6999	68.0948	140.193	80.5921
FBgn0013272	0.159658	56.0106	12.7786	7.71217	235.04	79.6346
FBgn0013291	59.875	9.61652	72.7352	41.2233	235.04	83.7227
FBgn0013300	68.108	21.079	15.2336	35.0379	235.04	0
FBgn0013301	64.2814	34.1825	21.0324	11.8673	235.04	0
FBgn0013303	80.2845	34.1825	15.2336	78.7278	140.193	83.7227
FBgn0013305	11.0658	17.7267	58.9198	78.7278	235.04	83.7227
FBgn0013307	6.61137	39.6138	71.7398	7.71217	140.193	79.6346
FBgn0013308	30.192	39.6138	63.1647	70.5743	140.193	74.8485
FBgn0013325	76.5893	17.7267	6.18372	78.7278	140.193	80.5921
FBgn0013342	74.4093	25.28	38.2669	77.9333	235.04	83.7227
FBgn0013342	74.4093	25.28	38.2669	77.9333	235.04	83.7227
FBgn0013343	20.1236	3.15917	0.768792	70.5743	140.193	76.42
FBgn0013347	68.108	34.1825	38.2669	78.7278	235.04	78.0806
FBgn0013348	64.2814	25.28	73.3317	78.7278	140.193	79.6346
FBgn0013432	17.1268	11.7554	70.5429	77.9333	140.193	80.5921
FBgn0013433	76.5893	62.9204	44.0306	74.259	140.193	83.7227
FBgn0013435	55.9762	29.743	49.3576	25.4423	235.04	83.7227
FBgn0013442	76.5893	48.6204	38.2669	78.7278	140.193	49.1943
FBgn0013467	51.1702	34.1825	58.9198	74.259	140.193	83.7227
FBgn0013469	9.45867	5.00647	38.2669	78.7278	140.193	80.5921
FBgn0013548	76.5893	64.3634	32.9824	78.7278	235.04	83.7227
FBgn0013563	76.5893	48.6204	32.9824	77.9333	235.04	80.5921
FBgn0013576	2.16353	44.5992	0.434553	21.3425	140.193	65.3721
FBgn0013576	2.16353	44.5992	0.434553	21.3425	140.193	65.3721
FBgn0013591	68.108	64.3634	71.7398	17.6769	235.04	83.7227
FBgn0013717	12.8103	39.6138	4.90758	30.1833	175.2	83.7227
FBgn0013718	51.1702	25.28	68.6308	47.2808	235.04	83.7227
FBgn0013725	64.2814	62.9204	54.7215	68.0948	235.04	83.7227
FBgn0013726	76.5893	64.8801	21.0324	21.3425	235.04	72.5511
FBgn0013733	12.8103	5.00647	24.6999	77.9333	140.193	72.5511
FBgn0013733	12.8103	5.00647	24.6999	77.9333	140.193	72.5511
FBgn0013733	12.8103	5.00647	24.6999	77.9333	140.193	72.5511
FBgn0013733	12.8103	5.00647	24.6999	77.9333	140.193	72.5511
FBgn0013743	74.4093	64.3634	32.9824	78.7278	140.193	65.3721
FBgn0013746	59.875	2.00304	12.7786	77.9333	235.04	83.7227
FBgn0013749	71.3507	5.00647	3.8305	11.8673	235.04	80.5921
FBgn0013750	3.35179	58.8255	0.434553	68.0948	235.04	80.5921
FBgn0013751	76.5893	5.00647	70.5429	74.259	140.193	72.5511
FBgn0013753	34.3393	44.5992	58.9198	78.7278	235.04	60.5923
FBgn0013755	78.2585	21.079	72.7352	78.7278	140.193	83.7227
FBgn0013756	68.108	25.28	72.7352	78.7278	235.04	80.5921
FBgn0013759	38.5368	14.9572	58.9198	77.9333	140.193	80.5921
FBgn0013759	38.5368	14.9572	58.9198	77.9333	140.193	80.5921
FBgn0013761	74.4093	14.9572	18.2621	77.9333	140.193	72.5511
FBgn0013762	68.108	14.9572	54.7215	77.9333	140.193	83.7227
FBgn0013763	0	56.0106	0	0	126.047	80.1414
FBgn0013764	74.4093	29.743	58.9198	78.7278	235.04	65.3721
FBgn0013765	51.1702	14.9572	10.7631	0.135055	235.04	83.7227
FBgn0013765	51.1702	14.9572	10.7631	0.135055	235.04	83.7227
FBgn0013767	64.2814	56.0106	24.6999	60.1297	140.193	80.5921
FBgn0013770	5.47411	9.61652	24.6999	2.44049	228.229	83.7227
FBgn0013771	14.8989	58.8255	0.183766	0	140.193	79.6346
FBgn0013772	14.8989	39.6138	1.66912	0.106967	140.193	79.6346
FBgn0013772	14.8989	39.6138	1.66912	0.106967	140.193	79.6346
FBgn0013773	79.2061	52.4683	70.5429	0.364734	140.193	83.7227
FBgn0013799	38.5368	39.6138	15.2336	77.9333	235.04	80.3034
FBgn0013809	64.2814	52.4683	66.3701	78.7278	235.04	80.5921
FBgn0013810	46.7222	2.00304	3.8305	78.7278	235.04	65.3721
FBgn0013811	64.2814	44.5992	24.6999	77.9333	140.193	83.7227
FBgn0013812	68.108	64.3634	44.0306	77.9333	140.193	83.7227
FBgn0013813	55.9762	17.7267	3.8305	78.7278	235.04	76.42
FBgn0013948	9.45867	34.1825	15.2336	52.729	235.04	5.92939
FBgn0013949	5.47411	44.5992	15.2336	0.404021	140.193	80.1414
FBgn0013951	30.192	64.3634	4.90758	9.38636	235.04	83.7227
FBgn0013953	1.20807	1.39542	24.6999	78.7278	235.04	83.7227
FBgn0013954	64.2814	6.08445	0.768792	77.9333	235.04	83.7227
FBgn0013955	64.2814	39.6138	49.3576	35.0379	235.04	83.7227
FBgn0013969	55.9762	39.6138	15.2336	78.7278	235.04	80.5921
FBgn0013972	20.1236	39.6138	72.7352	77.9333	235.04	74.8485
FBgn0013973	68.108	39.6138	54.7215	77.9333	140.193	80.5921
FBgn0013973	68.108	39.6138	54.7215	77.9333	140.193	80.5921
FBgn0013974	5.47411	44.5992	66.3701	52.729	140.193	78.6157
FBgn0013981	71.3507	34.1825	38.2669	11.8673	140.193	80.5921
FBgn0013984	20.1236	9.61652	63.1647	78.7278	235.04	83.7227
FBgn0013987	71.3507	44.5992	63.1647	78.7278	235.04	83.7227
FBgn0013988	30.192	34.1825	38.2669	52.729	235.04	80.5921
FBgn0013995	42.7911	0.692778	0.768792	60.1297	140.193	76.42
FBgn0013995	42.7911	0.692778	0.768792	60.1297	140.193	76.42
FBgn0013997	1.2481	6.08445	44.0306	0.135055	235.04	83.7227
FBgn0013998	9.45867	29.743	0.434553	77.9333	235.04	79.8847
FBgn0014000	1.2481	56.0106	8.17612	0	140.193	80.5921
FBgn0014001	7.49303	2.35902	49.3576	74.4089	235.04	83.7227
FBgn0014002	6.61137	21.079	0.768792	52.729	235.04	83.7227
FBgn0014006	11.0658	14.9572	54.7215	77.9333	235.04	79.0509
FBgn0014007	68.108	52.4683	63.1647	14.6286	235.04	83.7227
FBgn0014009	7.49303	6.08445	0.252993	25.4423	209.421	83.7227
FBgn0014010	1.52054	34.1825	2.91105	21.3425	235.04	83.7227
FBgn0014011	0.868611	5.00647	32.9824	78.7278	235.04	83.7227
FBgn0014015	74.4093	25.28	54.7215	41.2233	235.04	79.8847
FBgn0014018	76.5893	34.1825	21.0324	77.9333	235.04	83.7227
FBgn0014019	55.9762	17.7267	72.7352	77.9333	140.193	83.7227
FBgn0014020	20.1236	64.8801	0.768792	78.7278	235.04	79.6346
FBgn0014022	2.16353	11.7554	32.9824	77.9333	140.193	80.5921
FBgn0014023	46.7222	52.4683	0.434553	74.4089	140.193	72.5511
FBgn0014024	76.5893	39.6138	49.3576	78.7278	235.04	83.7227
FBgn0014026	68.108	9.61652	0.480742	52.729	235.04	80.5921
FBgn0014027	79.2061	3.88709	2.91105	76.914	140.193	53.8071
FBgn0014028	6.61137	8.03381	44.0306	4.60888	140.193	77.5233
FBgn0014028	6.61137	8.03381	44.0306	4.60888	140.193	77.5233
FBgn0014029	55.9762	58.8255	49.3576	1.51543	178.745	80.5921
FBgn0014031	17.1268	34.1825	12.7786	0	140.193	76.42
FBgn0014032	3.83403	3.15917	63.1647	77.9333	140.193	80.5921
FBgn0014033	3.35179	17.7267	21.0324	3.2826	140.193	45.3836
FBgn0014073	55.9762	61.0908	28.4651	78.7278	140.193	79.0509
FBgn0014075	59.875	9.61652	44.0306	35.0379	235.04	83.7227
FBgn0014076	42.7911	58.8255	12.7786	78.7278	140.193	83.7227
FBgn0014092	76.5893	44.5992	73.3317	70.5743	140.193	76.42
FBgn0014127	68.108	65.4789	44.0306	78.7278	140.193	53.8071
FBgn0014133	64.2814	44.5992	72.7352	78.7278	235.04	76.42
FBgn0014135	71.3507	17.7267	44.0306	78.7278	140.193	83.7227
FBgn0014141	7.49303	6.08445	4.90758	73.1441	140.193	83.7227
FBgn0014143	68.108	39.6138	54.7215	78.7278	235.04	83.7227
FBgn0014163	0	25.28	1.66912	0	235.04	83.7227
FBgn0014184	34.3393	58.8255	12.7786	2.44049	140.193	83.7227
FBgn0014269	55.9762	44.5992	70.5429	78.7278	235.04	83.7227
FBgn0014340	71.3507	56.0106	21.0324	77.9333	140.193	80.5921
FBgn0014343	78.2585	48.6204	49.3576	77.9333	235.04	76.42
FBgn0014362	0	48.6204	0.480742	0.427763	235.04	83.7227
FBgn0014366	51.1702	44.5992	21.0324	77.9333	235.04	83.7227
FBgn0014380	2.64517	52.4683	21.0324	78.7278	235.04	83.7227
FBgn0014388	51.1702	29.743	70.5429	77.9333	235.04	79.5305
FBgn0014391	3.35179	0.623716	2.22872	41.2233	140.193	26.7598
FBgn0014396	51.1702	11.7554	4.90758	41.2233	140.193	49.1943
FBgn0014396	51.1702	11.7554	4.90758	41.2233	140.193	49.1943
FBgn0014396	51.1702	11.7554	4.90758	41.2233	140.193	49.1943
FBgn0014396	51.1702	11.7554	4.90758	41.2233	140.193	49.1943
FBgn0014411	20.1236	52.4683	72.7352	78.7278	235.04	80.5921
FBgn0014417	30.192	39.6138	28.4651	14.6286	140.193	83.7227
FBgn0014427	0.159658	44.5992	0.434553	0	235.04	80.5921
FBgn0014432	74.4093	58.8255	68.6308	78.7278	140.193	45.3836
FBgn0014454	23.3047	17.7267	58.9198	21.3425	140.193	83.7227
FBgn0014455	1.52054	48.6204	63.1647	1.51543	140.193	80.5921
FBgn0014462	46.7222	21.079	68.6308	78.7278	235.04	80.5921
FBgn0014467	68.108	17.7267	54.7215	14.6286	140.193	8.31586
FBgn0014467	68.108	17.7267	54.7215	14.6286	140.193	8.31586
FBgn0014469	17.1268	2.00304	0.434553	78.7278	235.04	83.7227
FBgn0014848	64.2814	58.8255	44.0306	0.135055	235.04	83.7227
FBgn0014849	79.2061	0.817195	8.17612	0.427763	235.04	80.1414
FBgn0014850	78.2585	25.28	63.1647	35.0379	235.04	29.2042
FBgn0014851	68.108	52.4683	73.3317	60.1297	235.04	77.5233
FBgn0014857	55.9762	34.1825	3.8305	47.2808	235.04	83.7227
FBgn0014858	55.9762	39.6138	54.7215	78.7278	140.193	83.7227
FBgn0014859	78.2585	64.3634	66.3701	77.9333	140.193	80.5921
FBgn0014861	55.9762	48.6204	73.3317	77.9333	235.04	80.5921
FBgn0014863	0.338771	58.8255	0	0.106967	140.193	79.6346
FBgn0014865	38.5368	3.88709	28.4651	14.6286	235.04	83.7227
FBgn0014868	6.61137	0.623716	28.4651	77.9333	235.04	83.7227
FBgn0014869	0	25.28	32.9824	3.2826	140.193	29.2042
FBgn0014870	74.4093	65.4789	49.3576	#N/A	235.04	#N/A
FBgn0014877	68.108	44.5992	49.3576	14.6286	140.193	83.7227
FBgn0014879	68.108	17.7267	1.66912	17.6769	235.04	77.0189
FBgn0014879	68.108	17.7267	1.66912	17.6769	235.04	77.0189
FBgn0014903	14.8989	17.7267	58.9198	1.80002	140.193	79.6346
FBgn0014906	9.45867	21.079	49.3576	5.9751	140.193	83.7227
FBgn0014930	11.0658	58.8255	32.9824	68.0948	140.193	80.5921
FBgn0014931	71.3507	48.6204	66.3701	77.9333	140.193	77.5233
FBgn0014949	59.875	44.5992	58.9198	77.9333	140.193	80.5921
FBgn0015000	64.2814	34.1825	68.6308	7.71217	235.04	83.7227
FBgn0015001	38.5368	0	0.321191	0	140.193	80.5921
FBgn0015008	38.5368	11.7554	12.7786	77.9333	235.04	18.9363
FBgn0015010	0	52.4683	0	30.1833	235.04	80.5921
FBgn0015011	17.1268	34.1825	0.252993	78.7278	235.04	80.5921
FBgn0015011	17.1268	34.1825	0.252993	78.7278	235.04	80.5921
FBgn0015014	64.2814	17.7267	54.7215	35.0379	235.04	80.5921
FBgn0015019	51.1702	58.8255	70.5429	21.3425	235.04	76.42
FBgn0015024	26.63	52.4683	8.17612	25.4423	235.04	56.6414
FBgn0015025	80.2845	48.6204	63.1647	78.7278	235.04	80.5921
FBgn0015032	64.2814	29.743	32.9824	3.2826	140.193	80.5921
FBgn0015032	64.2814	29.743	32.9824	3.2826	140.193	80.5921
FBgn0015033	51.1702	2.35902	6.18372	4.60888	140.193	72.5511
FBgn0015034	78.2585	48.6204	32.9824	78.7278	140.193	80.5921
FBgn0015035	51.1702	0	8.17612	21.3425	140.193	83.7227
FBgn0015036	68.108	29.743	66.3701	#N/A	140.193	#N/A
FBgn0015037	30.192	11.7554	44.0306	0.106967	140.193	79.0509
FBgn0015038	6.61137	48.6204	72.7352	78.7278	140.193	79.6346
FBgn0015039	0	17.7267	0.434553	78.7278	235.04	83.7227
FBgn0015040	2.16353	1.39542	0.183766	#N/A	140.193	#N/A
FBgn0015075	20.1236	21.079	49.3576	68.0948	235.04	80.5921
FBgn0015129	14.8989	29.743	8.17612	78.7278	140.193	79.6346
FBgn0015218	26.63	48.6204	24.6999	47.2808	235.04	80.5921
FBgn0015218	26.63	48.6204	24.6999	47.2808	235.04	80.5921
FBgn0015218	26.63	48.6204	24.6999	47.2808	235.04	80.5921
FBgn0015218	26.63	48.6204	24.6999	47.2808	235.04	80.5921
FBgn0015221	71.3507	29.743	38.2669	77.9333	140.193	79.6346
FBgn0015222	46.7222	6.08445	18.2621	68.0948	140.193	83.7227
FBgn0015229	5.47411	29.743	12.7786	2.44049	235.04	56.6414
FBgn0015229	5.47411	29.743	12.7786	2.44049	235.04	56.6414
FBgn0015230	79.2061	11.7554	10.7631	77.9333	235.04	38.0165
FBgn0015234	34.3393	64.3634	32.9824	21.3425	140.193	83.7227
FBgn0015239	74.4093	44.5992	4.90758	5.9751	235.04	80.5921
FBgn0015240	12.8103	48.6204	68.6308	7.71217	140.193	74.8485
FBgn0015240	12.8103	48.6204	68.6308	7.71217	140.193	74.8485
FBgn0015245	68.108	11.7554	21.0324	0	140.193	83.7227
FBgn0015245	68.108	11.7554	21.0324	0	140.193	83.7227
FBgn0015247	38.5368	6.08445	8.17612	0.404021	140.193	78.0806
FBgn0015268	26.63	62.9204	49.3576	0.106967	140.193	83.7227
FBgn0015269	71.3507	9.61652	18.2621	78.7278	235.04	83.7227
FBgn0015269	71.3507	9.61652	18.2621	78.7278	235.04	83.7227
FBgn0015270	68.108	17.7267	54.7215	78.7278	235.04	80.5921
FBgn0015271	74.4093	44.5992	24.6999	77.9333	235.04	79.5305
FBgn0015276	30.192	52.4683	66.3701	4.60888	140.193	80.5921
FBgn0015277	71.3507	14.9572	68.6308	75.4662	140.193	83.7227
FBgn0015278	71.3507	61.0908	54.7215	77.9333	235.04	80.5921
FBgn0015279	64.2814	29.743	32.9824	78.7278	140.193	83.7227
FBgn0015282	38.5368	1.23082	3.8305	0.427763	235.04	83.7227
FBgn0015283	3.35179	1.75897	0	0.296871	170.282	77.0189
FBgn0015286	68.108	34.1825	32.9824	68.0948	140.193	79.6346
FBgn0015287	68.108	48.6204	54.7215	71.8967	235.04	80.5921
FBgn0015288	34.3393	56.0106	1.66912	4.60888	140.193	22.2727
FBgn0015294	0.466729	14.9572	0.434553	1.51543	235.04	80.5921
FBgn0015294	0.466729	14.9572	0.434553	1.51543	235.04	80.5921
FBgn0015295	26.63	14.9572	71.7398	77.9333	235.04	78.0806
FBgn0015296	68.108	29.743	24.6999	68.0948	235.04	83.7227
FBgn0015298	74.4093	1.39542	8.17612	74.259	140.193	80.5921
FBgn0015299	51.1702	6.08445	66.3701	70.5743	140.193	72.5511
FBgn0015300	38.5368	58.8255	4.90758	77.9333	140.193	76.42
FBgn0015316	79.2061	48.6204	63.1647	0	140.193	78.0806
FBgn0015320	64.2814	65.4789	24.6999	77.9333	235.04	74.8485
FBgn0015321	38.5368	52.4683	49.3576	68.0948	235.04	83.7227
FBgn0015324	20.1236	52.4683	28.4651	14.6286	140.193	83.7227
FBgn0015331	26.63	56.0106	10.7631	78.7278	235.04	80.5921
FBgn0015336	55.9762	56.0106	72.7352	77.9333	140.193	80.5921
FBgn0015338	68.108	58.8255	63.1647	78.7278	235.04	32.5738
FBgn0015350	64.2814	64.3634	28.4651	77.9333	235.04	80.3034
FBgn0015351	46.7222	25.28	38.2669	7.71217	140.193	53.8071
FBgn0015359	55.9762	44.5992	24.6999	78.7278	235.04	76.42
FBgn0015360	76.5893	8.03381	66.3701	60.1297	235.04	65.3721
FBgn0015360	76.5893	8.03381	66.3701	60.1297	235.04	65.3721
FBgn0015372	78.2585	39.6138	71.7398	74.259	235.04	80.5921
FBgn0015374	68.108	29.743	38.2669	21.3425	140.193	45.3836
FBgn0015379	51.1702	48.6204	21.0324	78.7278	235.04	72.5511
FBgn0015380	5.47411	2.00304	49.3576	5.9751	235.04	83.7227
FBgn0015380	5.47411	2.00304	49.3576	5.9751	235.04	83.7227
FBgn0015381	51.1702	48.6204	73.0439	78.7278	140.193	83.7227
FBgn0015390	59.875	62.9204	58.9198	78.7278	140.193	83.7227
FBgn0015391	64.2814	56.0106	49.3576	68.0948	235.04	60.5923
FBgn0015393	20.1236	2.35902	10.7631	77.9333	235.04	80.5921
FBgn0015396	80.2845	17.7267	49.3576	60.1297	235.04	83.7227
FBgn0015399	38.5368	25.28	15.2336	68.0948	191.695	32.5738
FBgn0015399	38.5368	25.28	15.2336	68.0948	191.695	32.5738
FBgn0015400	78.2585	58.8255	38.2669	77.9333	140.193	79.8847
FBgn0015402	76.5893	56.0106	58.9198	77.4725	140.193	78.0806
FBgn0015509	0.466729	61.0908	0.434553	0.689918	214.111	79.6346
FBgn0015513	74.4093	34.1825	63.1647	68.0948	235.04	77.0189
FBgn0015514	79.2061	8.03381	21.0324	77.9333	140.193	65.3721
FBgn0015519	78.2585	56.0106	68.6308	77.9333	140.193	80.5921
FBgn0015520	3.83403	6.08445	24.6999	17.6769	235.04	26.7598
FBgn0015520	3.83403	6.08445	24.6999	17.6769	235.04	26.7598
FBgn0015521	68.108	64.3634	38.2669	77.9333	140.193	49.1943
FBgn0015522	30.192	52.4683	38.2669	0.51833	140.193	79.5305
FBgn0015524	71.3507	64.3634	54.7215	68.0948	140.193	83.7227
FBgn0015542	78.2585	25.28	68.6308	30.1833	140.193	26.7598
FBgn0015544	68.108	48.6204	63.1647	77.9333	235.04	77.0189
FBgn0015550	68.108	44.5992	66.3701	78.7278	235.04	83.7227
FBgn0015553	68.108	17.7267	73.3317	77.9333	235.04	83.7227
FBgn0015558	74.4093	61.0908	58.9198	70.5743	140.193	83.7227
FBgn0015562	64.2814	14.9572	18.2621	11.8673	140.193	80.5921
FBgn0015565	0.379721	6.08445	4.90758	30.1833	140.193	80.5921
FBgn0015565	0.379721	6.08445	4.90758	30.1833	140.193	80.5921
FBgn0015567	51.1702	52.4683	0.768792	30.1833	235.04	79.6346
FBgn0015567	51.1702	52.4683	0.768792	30.1833	235.04	79.6346
FBgn0015568	51.1702	8.03381	28.4651	0	140.193	83.7227
FBgn0015570	2.64517	39.6138	2.22872	0	140.193	83.7227
FBgn0015571	11.0658	48.6204	12.7786	1.10371	140.193	80.5921
FBgn0015572	4.51136	14.9572	0	0	140.193	83.7227
FBgn0015573	51.1702	56.0106	49.3576	0.296871	140.193	83.7227
FBgn0015574	30.192	2.35902	10.7631	78.7278	235.04	60.5923
FBgn0015575	3.35179	14.9572	24.6999	73.1441	140.193	83.7227
FBgn0015576	26.63	14.9572	12.7786	52.729	140.193	83.7227
FBgn0015577	3.83403	39.6138	24.6999	3.2826	140.193	83.7227
FBgn0015577	3.83403	39.6138	24.6999	3.2826	140.193	83.7227
FBgn0015582	68.108	14.9572	10.7631	68.0948	140.193	83.7227
FBgn0015583	68.108	61.0908	32.9824	78.7278	140.193	80.5921
FBgn0015584	74.4093	21.079	28.4651	78.7278	140.193	83.7227
FBgn0015585	74.4093	64.3634	54.7215	78.7278	140.193	56.6414
FBgn0015586	71.3507	56.0106	68.6308	78.7278	140.193	83.7227
FBgn0015587	2.16353	44.5992	0.480742	0.135055	235.04	83.7227
FBgn0015589	26.63	11.7554	71.7398	78.7278	235.04	22.2727
FBgn0015600	68.108	25.28	0.480742	60.1297	235.04	16.1405
FBgn0015600	68.108	25.28	0.480742	60.1297	235.04	16.1405
FBgn0015602	68.108	39.6138	38.2669	68.0948	235.04	83.7227
FBgn0015608	51.1702	9.61652	24.6999	77.9333	140.193	80.1414
FBgn0015608	51.1702	9.61652	24.6999	77.9333	140.193	80.1414
FBgn0015608	51.1702	9.61652	24.6999	77.9333	140.193	80.1414
FBgn0015609	46.7222	3.15917	49.3576	78.7278	235.04	76.42
FBgn0015610	80.2845	21.079	18.2621	7.71217	235.04	38.0165
FBgn0015614	76.5893	14.9572	21.0324	78.7278	235.04	83.7227
FBgn0015615	55.9762	2.00304	71.7398	78.7278	235.04	0.985325
FBgn0015615	55.9762	2.00304	71.7398	78.7278	235.04	0.985325
FBgn0015617	71.3507	56.0106	54.7215	35.0379	140.193	80.5921
FBgn0015618	79.2061	44.5992	54.7215	68.0948	235.04	80.5921
FBgn0015621	76.5893	9.61652	28.4651	35.0379	235.04	49.1943
FBgn0015622	79.2061	29.743	63.1647	78.7278	235.04	80.5921
FBgn0015623	14.8989	39.6138	24.6999	1.10371	140.193	79.5305
FBgn0015624	23.3047	56.0106	58.9198	47.2808	235.04	83.7227
FBgn0015657	51.1702	34.1825	73.3317	73.1441	235.04	80.5921
FBgn0015663	74.4093	44.5992	54.7215	41.2233	140.193	83.7227
FBgn0015664	71.3507	29.743	0.434553	68.0948	235.04	83.7227
FBgn0015714	59.875	6.08445	6.18372	52.729	140.193	6.35365
FBgn0015714	59.875	6.08445	6.18372	52.729	140.193	6.35365
FBgn0015737	74.4093	65.3501	38.2669	77.9333	235.04	83.7227
FBgn0015745	68.108	64.3634	32.9824	14.6286	140.193	77.0189
FBgn0015754	74.4093	21.079	72.7352	78.7278	235.04	83.7227
FBgn0015756	51.1702	34.1825	3.8305	71.8967	140.193	76.42
FBgn0015756	51.1702	34.1825	3.8305	71.8967	140.193	76.42
FBgn0015763	55.9762	25.28	49.3576	78.7278	140.193	83.7227
FBgn0015765	64.2814	8.03381	8.17612	0.296871	140.193	76.42
FBgn0015766	74.4093	6.08445	12.7786	7.71217	140.193	76.42
FBgn0015770	71.3507	14.9572	49.3576	78.7278	140.193	83.7227
FBgn0015772	59.875	44.5992	63.1647	78.7278	235.04	77.5233
FBgn0015773	74.4093	61.0908	73.3317	77.9333	140.193	65.3721
FBgn0015774	59.875	52.4683	44.0306	78.7278	235.04	83.7227
FBgn0015776	68.108	48.6204	38.2669	77.9333	235.04	74.8485
FBgn0015777	51.1702	61.0908	2.91105	60.1297	235.04	77.0189
FBgn0015777	51.1702	61.0908	2.91105	60.1297	235.04	77.0189
FBgn0015778	12.8103	8.03381	32.9824	47.2808	235.04	53.8071
FBgn0015778	12.8103	8.03381	32.9824	47.2808	235.04	53.8071
FBgn0015781	59.875	34.1825	38.2669	70.5743	235.04	72.5511
FBgn0015788	42.7911	9.61652	71.7398	47.2808	235.04	83.7227
FBgn0015789	80.2845	25.28	44.0306	75.4662	235.04	65.3721
FBgn0015790	17.1268	39.6138	0.434553	30.1833	235.04	83.7227
FBgn0015791	6.61137	34.1825	63.1647	68.0948	235.04	38.0165
FBgn0015793	68.108	62.9204	15.2336	77.9333	140.193	83.7227
FBgn0015794	59.875	21.079	2.91105	60.1297	235.04	80.5921
FBgn0015795	0	52.4683	18.2621	41.2233	235.04	83.7227
FBgn0015796	64.2814	11.7554	58.9198	52.729	235.04	83.7227
FBgn0015797	78.2585	3.88709	0.434553	78.7278	235.04	83.7227
FBgn0015799	80.4655	39.6138	70.5429	78.7278	140.193	83.7227
FBgn0015800	55.9762	39.6138	63.1647	77.9333	235.04	53.8071
FBgn0015801	1.20807	1.23082	68.6308	1.10371	159.506	76.42
FBgn0015803	64.2814	25.28	18.2621	0.51833	140.193	60.5923
FBgn0015803	64.2814	25.28	18.2621	0.51833	140.193	60.5923
FBgn0015803	64.2814	25.28	18.2621	0.51833	140.193	60.5923
FBgn0015805	80.2845	62.9204	12.7786	9.38636	235.04	80.1414
FBgn0015806	80.6232	62.9204	66.3701	#N/A	235.04	#N/A
FBgn0015808	3.35179	5.00647	21.0324	9.38636	140.193	80.5921
FBgn0015808	3.35179	5.00647	21.0324	9.38636	140.193	80.5921
FBgn0015816	80.2845	8.03381	71.7398	#N/A	#N/A	#N/A
FBgn0015818	46.7222	29.743	32.9824	47.2808	140.193	80.5921
FBgn0015828	64.2814	14.9572	12.7786	77.4725	235.04	79.6346
FBgn0015829	71.3507	48.6204	6.18372	78.7278	235.04	83.7227
FBgn0015831	55.9762	39.6138	21.0324	70.5743	140.193	72.5511
FBgn0015834	17.1268	34.1825	6.18372	47.2808	235.04	79.8847
FBgn0015838	55.9762	56.0106	10.7631	74.259	235.04	80.5921
FBgn0015844	59.875	52.4683	24.6999	77.9333	140.193	79.6346
FBgn0015844	59.875	52.4683	24.6999	77.9333	140.193	79.6346
FBgn0015845	74.4093	0.623716	49.3576	77.9333	140.193	38.0165
FBgn0015872	3.35179	5.00647	0.434553	78.7278	235.04	32.5738
FBgn0015903	76.5893	65.1692	38.2669	77.9333	235.04	80.5921
FBgn0015904	79.2061	58.8255	54.7215	52.729	235.04	76.42
FBgn0015905	46.7222	58.8255	63.1647	71.8967	140.193	80.5921
FBgn0015905	46.7222	58.8255	63.1647	71.8967	140.193	80.5921
FBgn0015907	38.5368	65.4789	44.0306	0.135055	235.04	56.6414
FBgn0015919	34.3393	14.9572	66.3701	78.7278	235.04	76.42
FBgn0015919	34.3393	14.9572	66.3701	78.7278	235.04	76.42
FBgn0015924	0.946332	52.4683	18.2621	41.2233	235.04	74.8485
FBgn0015925	76.5893	58.8255	72.7352	70.5743	140.193	83.7227
FBgn0015926	79.2061	48.6204	58.9198	78.7278	140.193	83.7227
FBgn0015929	76.5893	39.6138	58.9198	78.7278	235.04	83.7227
FBgn0015930	12.8103	2.35902	15.2336	78.7278	235.04	83.7227
FBgn0015933	42.7911	11.7554	6.18372	77.9333	235.04	20.4466
FBgn0015933	42.7911	11.7554	6.18372	77.9333	235.04	20.4466
FBgn0015946	64.2814	17.7267	28.4651	41.2233	140.193	65.3721
FBgn0015946	64.2814	17.7267	28.4651	41.2233	140.193	65.3721
FBgn0015954	0	17.7267	21.0324	52.729	235.04	65.3721
FBgn0016013	59.875	61.0908	44.0306	0.689918	140.193	83.7227
FBgn0016031	0.159658	56.0106	0.434553	1.10371	235.04	79.6346
FBgn0016032	55.9762	44.5992	8.17612	21.3425	235.04	45.3836
FBgn0016034	76.5893	29.743	28.4651	77.9333	140.193	83.7227
FBgn0016036	71.3507	64.3634	73.0439	78.7278	235.04	83.7227
FBgn0016038	79.2061	58.8255	49.3576	77.9333	140.193	83.7227
FBgn0016041	55.9762	14.9572	38.2669	47.2808	235.04	80.5921
FBgn0016041	55.9762	14.9572	38.2669	47.2808	235.04	80.5921
FBgn0016047	59.875	58.8255	15.2336	70.5743	140.193	76.42
FBgn0016054	74.4093	56.0106	15.2336	78.7278	235.04	83.7227
FBgn0016059	74.4093	39.6138	68.6308	21.3425	235.04	83.7227
FBgn0016070	46.7222	25.28	28.4651	68.0948	235.04	76.42
FBgn0016070	46.7222	25.28	28.4651	68.0948	235.04	76.42
FBgn0016075	9.45867	58.8255	18.2621	2.44049	140.193	76.42
FBgn0016076	51.1702	25.28	24.6999	17.6769	227.091	76.42
FBgn0016078	34.3393	8.03381	54.7215	78.7278	140.193	79.6346
FBgn0016080	59.875	39.6138	18.2621	77.9333	140.193	77.5233
FBgn0016081	0.868611	21.079	21.0324	11.8673	235.04	72.5511
FBgn0016081	0.868611	21.079	21.0324	11.8673	235.04	72.5511
FBgn0016119	4.51136	34.1825	49.3576	3.2826	99.6873	80.5921
FBgn0016120	14.8989	25.28	10.7631	0.296871	140.193	39.9845
FBgn0016122	38.5368	39.6138	21.0324	77.9333	140.193	80.5921
FBgn0016123	46.7222	0.817195	1.66912	77.8312	140.193	53.8071
FBgn0016126	64.2814	34.1825	6.18372	60.1297	235.04	74.8485
FBgn0016126	64.2814	34.1825	6.18372	60.1297	235.04	74.8485
FBgn0016131	55.9762	17.7267	24.6999	77.9333	235.04	80.5921
FBgn0016132	71.3507	56.0106	73.3317	70.5743	140.193	56.6414
FBgn0016641	59.875	61.0908	28.4651	78.7278	140.193	79.6346
FBgn0016650	76.5893	58.8255	71.7398	78.7278	140.193	83.7227
FBgn0016660	30.192	44.5992	15.2336	78.7278	140.193	83.7227
FBgn0016660	30.192	44.5992	15.2336	78.7278	140.193	83.7227
FBgn0016672	51.1702	64.3634	66.3701	35.0379	140.193	79.5305
FBgn0016675	0	25.28	1.66912	76.914	140.193	65.3721
FBgn0016684	71.3507	0.385766	28.4651	1.51543	140.193	45.3836
FBgn0016684	71.3507	0.385766	28.4651	1.51543	140.193	45.3836
FBgn0016685	71.3507	44.5992	15.2336	5.9751	235.04	83.7227
FBgn0016687	51.1702	6.08445	0	0.404021	140.193	80.5921
FBgn0016691	0.159658	9.61652	12.7786	0	140.193	76.42
FBgn0016693	26.63	14.9572	72.7352	76.914	235.04	83.7227
FBgn0016694	55.9762	64.3634	44.0306	76.914	140.193	83.7227
FBgn0016696	3.35179	6.08445	44.0306	2.44049	235.04	83.7227
FBgn0016697	59.875	3.88709	2.22872	0.296871	235.04	79.0509
FBgn0016698	64.2814	44.5992	12.7786	74.4089	235.04	80.5921
FBgn0016700	38.5368	3.15917	0.434553	#N/A	235.04	#N/A
FBgn0016701	17.1268	21.079	2.22872	5.9751	235.04	83.7227
FBgn0016701	17.1268	21.079	2.22872	5.9751	235.04	83.7227
FBgn0016715	0	0.817195	0	0.106967	140.193	83.7227
FBgn0016718	71.3507	65.4789	72.7352	5.9751	140.193	80.5921
FBgn0016724	5.47411	56.0106	28.4651	11.8673	235.04	6.35365
FBgn0016726	51.1702	25.28	38.2669	77.9333	140.193	72.5511
FBgn0016754	55.9762	52.4683	73.3317	74.259	235.04	39.9845
FBgn0016756	7.49303	17.7267	49.3576	9.38636	235.04	77.5233
FBgn0016762	38.5368	34.1825	54.7215	14.6286	140.193	72.5511
FBgn0016792	9.45867	14.9572	38.2669	77.9333	235.04	79.0509
FBgn0016794	68.108	17.7267	32.9824	60.1297	140.193	74.8485
FBgn0016794	68.108	17.7267	32.9824	60.1297	140.193	74.8485
FBgn0016797	42.7911	11.7554	71.7398	78.7278	235.04	30.5328
FBgn0016917	20.1236	11.7554	0.321191	4.60888	235.04	56.6414
FBgn0016919	34.3393	65.4789	49.3576	60.1297	140.193	56.6414
FBgn0016920	76.5893	39.6138	54.7215	78.7278	140.193	83.7227
FBgn0016930	0.159658	2.00304	0.480742	0.689918	99.6873	53.8071
FBgn0016940	74.4093	8.03381	0.768792	78.7278	235.04	80.5921
FBgn0016941	74.4093	56.0106	68.6308	11.8673	140.193	16.1405
FBgn0016975	78.2585	44.5992	70.5429	77.9333	235.04	80.5921
FBgn0016976	64.2814	58.8255	54.7215	78.7278	140.193	83.7227
FBgn0016977	71.3507	56.0106	38.2669	77.9333	140.193	65.3721
FBgn0016977	71.3507	56.0106	38.2669	77.9333	140.193	65.3721
FBgn0016978	74.4093	44.5992	70.5429	77.9333	235.04	60.5923
FBgn0016983	20.1236	5.00647	32.9824	#N/A	235.04	#N/A
FBgn0016984	1.2481	52.4683	10.7631	68.0948	235.04	83.7227
FBgn0017397	46.7222	25.28	38.2669	78.7278	235.04	78.6157
FBgn0017414	38.5368	29.743	6.18372	74.259	235.04	83.7227
FBgn0017418	74.4093	56.0106	21.0324	78.7278	235.04	79.6346
FBgn0017424	0	0.623716	0.252993	0.427763	235.04	24.1235
FBgn0017424	0	0.623716	0.252993	0.427763	235.04	24.1235
FBgn0017429	42.7911	44.5992	28.4651	0.404021	140.193	80.5921
FBgn0017430	51.1702	29.743	38.2669	68.0948	235.04	83.7227
FBgn0017448	59.875	2.00304	4.90758	3.2826	140.193	83.7227
FBgn0017453	42.7911	56.0106	38.2669	17.6769	235.04	77.5233
FBgn0017456	42.7911	9.61652	10.7631	25.4423	140.193	16.1405
FBgn0017456	42.7911	9.61652	10.7631	25.4423	140.193	16.1405
FBgn0017457	78.2585	44.5992	32.9824	77.9333	235.04	74.8485
FBgn0017482	2.64517	44.5992	63.1647	1.51543	140.193	80.5921
FBgn0017545	76.5893	11.7554	21.0324	35.0379	235.04	83.7227
FBgn0017549	34.3393	29.743	28.4651	17.6769	140.193	79.6346
FBgn0017550	1.2481	56.0106	12.7786	14.6286	235.04	39.9845
FBgn0017550	1.2481	56.0106	12.7786	14.6286	235.04	39.9845
FBgn0017551	71.3507	14.9572	21.0324	78.7278	235.04	45.3836
FBgn0017551	71.3507	14.9572	21.0324	78.7278	235.04	45.3836
FBgn0017556	51.1702	21.079	38.2669	77.9333	140.193	76.42
FBgn0017556	51.1702	21.079	38.2669	77.9333	140.193	76.42
FBgn0017557	59.875	29.743	15.2336	77.9333	235.04	76.42
FBgn0017557	59.875	29.743	15.2336	77.9333	235.04	76.42
FBgn0017558	12.8103	3.15917	0.480742	1.51543	140.193	80.5921
FBgn0017561	80.2845	52.4683	49.3576	77.9333	140.193	83.7227
FBgn0017565	14.8989	2.35902	0.434553	77.9333	235.04	77.0189
FBgn0017566	26.63	58.8255	38.2669	0.106967	140.193	80.5921
FBgn0017567	7.49303	52.4683	54.7215	0.51833	140.193	72.5511
FBgn0017572	68.108	25.28	24.6999	78.7278	235.04	83.7227
FBgn0017577	55.9762	17.7267	68.6308	78.7278	235.04	80.5921
FBgn0017578	5.47411	17.7267	2.22872	78.7278	140.193	72.5511
FBgn0017579	76.5893	48.6204	24.6999	77.9333	140.193	24.1235
FBgn0017581	46.7222	1.23082	0.183766	0.106967	140.193	60.5923
FBgn0017581	46.7222	1.23082	0.183766	0.106967	140.193	60.5923
FBgn0017590	38.5368	39.6138	28.4651	78.7278	235.04	53.8071
FBgn0017645	23.3047	14.9572	18.2621	74.259	235.04	83.7227
FBgn0019624	3.83403	17.7267	21.0324	0	140.193	56.6414
FBgn0019637	68.108	44.5992	28.4651	14.6286	140.193	72.5511
FBgn0019644	0.338771	62.9204	70.5429	0.106967	140.193	32.5738
FBgn0019650	20.1236	44.5992	4.90758	78.7278	140.193	79.6346
FBgn0019652	64.2814	52.4683	38.2669	52.729	235.04	78.0806
FBgn0019652	64.2814	52.4683	38.2669	52.729	235.04	78.0806
FBgn0019662	74.4093	62.9204	49.3576	70.5743	235.04	83.7227
FBgn0019664	55.9762	44.5992	66.3701	68.0948	235.04	83.7227
FBgn0019686	78.2585	17.7267	70.5429	77.9333	235.04	78.6157
FBgn0019809	64.2814	65.4789	58.9198	77.9333	235.04	80.5921
FBgn0019828	30.192	1.23082	15.2336	0.689918	235.04	0
FBgn0019830	9.45867	44.5992	68.6308	5.9751	140.193	65.3721
FBgn0019886	4.51136	62.9204	1.66912	2.44049	235.04	76.42
FBgn0019890	0	0.769309	1.66912	52.729	235.04	76.42
FBgn0019925	11.0658	9.61652	63.1647	35.0379	235.04	80.5921
FBgn0019932	71.3507	64.8801	15.2336	3.2826	140.193	56.6414
FBgn0019936	3.35179	39.6138	72.7352	47.2808	140.193	80.5921
FBgn0019938	34.3393	17.7267	68.6308	0.689918	140.193	32.5738
FBgn0019938	34.3393	17.7267	68.6308	0.689918	140.193	32.5738
FBgn0019947	0.868611	25.28	0.768792	41.2233	235.04	80.5921
FBgn0019947	0.868611	25.28	0.768792	41.2233	235.04	80.5921
FBgn0019948	30.192	14.9572	49.3576	60.1297	140.193	83.7227
FBgn0019948	30.192	14.9572	49.3576	60.1297	140.193	83.7227
FBgn0019949	68.108	8.03381	24.6999	17.6769	140.193	83.7227
FBgn0019949	68.108	8.03381	24.6999	17.6769	140.193	83.7227
FBgn0019952	34.3393	2.00304	0	0	224.28	83.7227
FBgn0019957	20.1236	64.3634	49.3576	0	140.193	60.5923
FBgn0019960	76.5893	39.6138	44.0306	0.689918	140.193	22.2727
FBgn0019968	76.5893	56.0106	32.9824	78.7278	140.193	83.7227
FBgn0019972	80.2845	5.00647	15.2336	41.2233	235.04	83.7227
FBgn0019982	2.64517	34.1825	68.6308	3.2826	140.193	80.5921
FBgn0019985	74.4093	52.4683	58.9198	78.7278	140.193	79.6346
FBgn0019990	76.5893	34.1825	8.17612	77.9333	140.193	80.5921
FBgn0020018	74.4093	48.6204	73.0439	17.6769	140.193	6.92355
FBgn0020129	6.61137	58.8255	0.183766	60.1297	140.193	83.7227
FBgn0020224	55.9762	34.1825	54.7215	78.7278	235.04	83.7227
[truncated: 11,813 more rows]

## Sheet: Supplemental Table 3
EcRnull BG downregulated genes				EcRnull BG upregulated genes				EcRnull wpp+ downregulated genes				EcRnull wpp+ upregulated genes				ecdysoneless downregulated genes				ecdysoneless upregulated genes				Wild Type metamorphosis genes
FlyBase_ID	Symbol	GO:Biological_process	q-value	FlyBase_ID	Symbol	GO:Biological_process	q-value	FlyBase_ID	Symbol	GO:Biological_process	q-value	FlyBase_ID	Symbol	GO:Biological_process	q-value	FlyBase_ID	Symbol	GO:Biological_process	q-value	FlyBase_ID	Symbol	GO:Biological_process	q-value	FlyBase_ID	Symbol	GO:Biological_process	q-value
FBgn0037370	CG1236	amino acid biosynthesis; GO:0008652; carbohydrate metabolism; GO:0005975	0	FBgn0010381	Drs	antifungal humoral response (sensu Protostomia); GO:0006966; defense response; GO:0006952; defense response to fungi; GO:0050832	0	FBgn0005626	ple	adult locomotory behavior; GO:0008344; amino acid catabolism; GO:0009063; catecholamine metabolism; GO:0006584; courtship behavior; GO:0007619; pigmentation; GO:0048066; regulation of dopamine metabolism; GO:0042053; signal transduction; GO:0007165	0	FBgn0022073	Thor	antibacterial humoral response (sensu Protostomia); GO:0006961; defense response; GO:0006952; immune response; GO:0006955; negative regulation of cell size; GO:0045792; response to stress; GO:0006950	0	FBgn0003447	sn	actin filament bundle formation; GO:0051017; actin filament organization; GO:0007015; bristle morphogenesis; GO:0008407; cell cycle; GO:0007049; cytoskeleton organization and biogenesis; GO:0007010; female gamete generation; GO:0007292; oogenesis (sensu Insecta); GO:0009993; visual perception; GO:0007601	0	FBgn0003961	Uro	allantoin biosynthesis; GO:0019428; purine base metabolism; GO:0006144	0	FBgn0038646	Actn	actin filament bundle formation; GO:0051017; cell motility; GO:0006928; cytoskeletal anchoring; GO:0007016	0
FBgn0033437	CG12926	coenzyme and prosthetic group metabolism; GO:0006731; vitamin or cofactor transport; GO:0015875	0	FBgn0032066	CG9463	carbohydrate metabolism; GO:0005975	0	FBgn0003462	Sod	aging; GO:0007568; defense response; GO:0006952; determination of adult life span; GO:0008340; removal of superoxide radicals; GO:0019430; superoxide metabolism; GO:0006801	0	FBgn0004429	LysP	antimicrobial humoral response (sensu Protostomia); GO:0006960	0	FBgn0001142	Gs1	amino acid biosynthesis; GO:0008652	0	FBgn0038074	CG6188	amino acid biosynthesis; GO:0008652	0	FBgn0027580	CG12262	acyl-CoA metabolism; GO:0006637; fatty acid beta-oxidation; GO:0006635	0
FBgn0031412	CG16995	defense response; GO:0006952	0	FBgn0032069	CG9468	carbohydrate metabolism; GO:0005975	0	FBgn0000527	e	amino acid adenylylation by nonribosomal peptide synthase; GO:0043042; circadian rhythm; GO:0007623; cuticle pigmentation; GO:0048067; cuticle tanning; GO:0007593; defense response; GO:0006952; dopamine metabolism; GO:0042417; locomotor rhythm; GO:0045475; melanin biosynthesis from tyrosine; GO:0006583; negative regulation of melanin biosynthesis; GO:0048022; pigment metabolism; GO:0042440; pigme…	0	FBgn0004428	LysE	antimicrobial humoral response (sensu Protostomia); GO:0006960	0	FBgn0036898	Oat	amino acid biosynthesis; GO:0008652; ornithine metabolism; GO:0006591	0	FBgn0036992	CG11796	amino acid catabolism; GO:0009063	0	FBgn0005626	ple	adult locomotory behavior; GO:0008344; amino acid catabolism; GO:0009063; catecholamine metabolism; GO:0006584; courtship behavior; GO:0007619; pigmentation; GO:0048066; regulation of dopamine metabolism; GO:0042053; signal transduction; GO:0007165	0
FBgn0036550	CG17026	dephosphorylation; GO:0016311; intracellular signaling cascade; GO:0007242; phospholipid metabolism; GO:0006644	0	FBgn0028563	sut1	carbohydrate metabolism; GO:0005975; carbohydrate transport; GO:0008643	0	FBgn0036999	CG5976	amino acid biosynthesis; GO:0008652	0	FBgn0024211	mfas	axonogenesis; GO:0007409; cell-cell adhesion; GO:0016337; ectoderm development; GO:0007398; signal transduction; GO:0007165	0	FBgn0039468	CG31075	amino acid catabolism; GO:0009063; pyruvate metabolism; GO:0006090	0	FBgn0023537	CG17896	amino acid catabolism; GO:0009063; pyrimidine base metabolism; GO:0006206; valine metabolism; GO:0006573	0	FBgn0000527	e	amino acid adenylylation by nonribosomal peptide synthase; GO:0043042; circadian rhythm; GO:0007623; cuticle pigmentation; GO:0048067; cuticle tanning; GO:0007593; defense response; GO:0006952; dopamine metabolism; GO:0042417; locomotor rhythm; GO:0045475; melanin biosynthesis from tyrosine; GO:0006583; negative regulation of melanin biosynthesis; GO:0048022; pigment metabolism; GO:0042440; pigme…	0
FBgn0037957	sad	ecdysone biosynthesis; GO:0006697	0	FBgn0038795	CG4335	coenzyme and prosthetic group metabolism; GO:0006731; vitamin biosynthesis; GO:0009110	0	FBgn0035964	Dhpr	amino acid catabolism; GO:0009063; coenzyme and prosthetic group metabolism; GO:0006731; pteridine and derivative metabolism; GO:0042558	0	FBgn0004551	Ca-P60A	calcium ion homeostasis; GO:0006874; calcium ion transport; GO:0006816	0	FBgn0036975	CG5618	amino acid metabolism; GO:0006520; sulfur metabolism; GO:0006790; synaptic transmission; GO:0007268	0	FBgn0039389	CG31090	amino acid metabolism; GO:0006520; amino acid transport; GO:0006865; cation transport; GO:0006812; coenzyme and prosthetic group metabolism; GO:0006731; extracellular transport; GO:0006858; vitamin or cofactor transport; GO:0015875	0	FBgn0036999	CG5976	amino acid biosynthesis; GO:0008652	0
FBgn0000639	Fbp1	fat body storage protein uptake; GO:0015032	0	FBgn0038200	CG9920	'de novo' protein folding; GO:0006458; protein folding; GO:0006457	0	FBgn0002778	mnd	amino acid metabolism; GO:0006520; amino acid transport; GO:0006865	0	FBgn0036262	CG6910	carbohydrate metabolism; GO:0005975; nucleobase, nucleoside, nucleotide and nucleic acid metabolism; GO:0006139	0	FBgn0010381	Drs	antifungal humoral response (sensu Protostomia); GO:0006966; defense response; GO:0006952; defense response to fungi; GO:0050832	0	FBgn0034390	CG15093	amino acid metabolism; GO:0006520; pentose-phosphate shunt; GO:0006098	0	FBgn0030541	Gs1	amino acid biosynthesis; GO:0008652	0
FBgn0031515	CG9664	lipid metabolism; GO:0006629; lipid transport; GO:0006869; transport; GO:0006810	0	FBgn0035442	dro6	defense response; GO:0006952	0	FBgn0032403	JhI-21	amino acid metabolism; GO:0006520; amino acid transport; GO:0006865	0	FBgn0020367	Vha68-2	cation transport; GO:0006812; purine base metabolism; GO:0006144	0	FBgn0019952	Orct	apoptosis; GO:0006915; cation transport; GO:0006812; extracellular transport; GO:0006858; organic cation transport; GO:0015695	0	FBgn0025837	CG17636	amino acid metabolism; GO:0006520; protein modification; GO:0006464; proteolysis and peptidolysis; GO:0006508	0	FBgn0030158	CG9331	amino acid biosynthesis; GO:0008652; carbohydrate metabolism; GO:0005975	0
FBgn0039114	Lsd-1	lipid storage; GO:0019915	0	FBgn0022355	Tsf1	defense response; GO:0006952; iron ion homeostasis; GO:0006879; iron ion transport; GO:0006826	0	FBgn0000153	b	amino acid metabolism; GO:0006520; beta-alanine biosynthesis; GO:0019483; pigmentation; GO:0048066; sulfur metabolism; GO:0006790; synaptic transmission; GO:0007268; uracil catabolism; GO:0006212	0	FBgn0005666	bt	cell communication; GO:0007154; cell motility; GO:0006928; cell-matrix adhesion; GO:0007160; cytoskeleton organization and biogenesis; GO:0007010; mesoderm development; GO:0007498; muscle contraction; GO:0006936; protein amino acid phosphorylation; GO:0006468; protein metabolism; GO:0019538; protein modification; GO:0006464; signal transduction; GO:0007165	0	FBgn0004593	Eig71Ef	autophagic cell death; GO:0048102; salivary gland cell death; GO:0035071	0	FBgn0039736	CG7912	anion transport; GO:0006820; extracellular transport; GO:0006858; sulfur metabolism; GO:0006790	0	FBgn0039468	CG31075	amino acid catabolism; GO:0009063; pyruvate metabolism; GO:0006090	0
FBgn0034710	CG3292	mesoderm development; GO:0007498; skeletal development; GO:0001501	0	FBgn0011253	gish	glia cell migration; GO:0008347; intracellular signaling cascade; GO:0007242; protein amino acid phosphorylation; GO:0006468; spermatogenesis; GO:0007283	0	FBgn0031220	CG4822	anion transport; GO:0006820; lipid metabolism; GO:0006629; lipid transport; GO:0006869	0	FBgn0014863	Mlp84B	cell differentiation; GO:0030154; cell proliferation; GO:0008283; mesoderm development; GO:0007498; myogenesis; GO:0007519	0	FBgn0004591	Eig71Ed	autophagic cell death; GO:0048102; salivary gland cell death; GO:0035071	0	FBgn0038257	smp-30	anterior/posterior axis specification; GO:0009948; calcium-mediated signaling; GO:0019722; development; GO:0007275; intracellular signaling cascade; GO:0007242; signal transduction; GO:0007165	0	FBgn0030425	CG6385	amino acid metabolism; GO:0006520	0
FBgn0031143	CG1532	metabolism; GO:0008152	0	FBgn0034219	mthl4	G-protein coupled receptor protein signaling pathway; GO:0007186; determination of adult life span; GO:0008340; response to stress; GO:0006950	0	FBgn0025697	CG12789	apoptosis; GO:0006915; autophagic cell death; GO:0048102; cytoskeleton organization and biogenesis; GO:0007010; defense response; GO:0006952; lipid metabolism; GO:0006629; lipid transport; GO:0006869; macrophage activation; GO:0042116; salivary gland cell death; GO:0035071; signal transduction; GO:0007165	0	FBgn0003886	alphaTub85E	cell growth and/or maintenance; GO:0008151; cell motility; GO:0006928; chromosome segregation; GO:0007059; cytoskeleton organization and biogenesis; GO:0007010; intracellular protein transport; GO:0006886; mitosis; GO:0007067	0	FBgn0003888	betaTub60D	axon guidance; GO:0007411; axonogenesis; GO:0007409; chromosome segregation; GO:0007059; heart development; GO:0007507; intracellular protein transport; GO:0006886; larval behavior; GO:0030537; microtubule-based process; GO:0007017; mitosis; GO:0007067; response to light; GO:0009416	0	FBgn0004427	LysD	antimicrobial humoral response (sensu Protostomia); GO:0006960	0	FBgn0032403	JhI-21	amino acid metabolism; GO:0006520; amino acid transport; GO:0006865	0
FBgn0037975	CG3397	potassium ion transport; GO:0006813	0	FBgn0011274	Dif	I-kappaB kinase/NF-kappaB cascade; GO:0007249; Toll signaling pathway; GO:0008063; anti-apoptosis; GO:0006916; cellular defense response; GO:0006968; defense response; GO:0006952; immune response; GO:0006955; innate immune response; GO:0045087; regulation of transcription from Pol II promoter; GO:0006357; response to fungi; GO:0009620; response to pest, pathogen or parasite; GO:0009613	0	FBgn0024252	Ark	apoptosis; GO:0006915; caspase activation; GO:0006919; caspase activation via cytochrome c; GO:0008635; induction of apoptosis; GO:0006917; programmed cell death; GO:0012501; regulation of retinal programmed cell death; GO:0046668; response to DNA damage stimulus; GO:0006974; sperm individualization; GO:0007291	0	FBgn0013763	Chit	cell-cell signaling; GO:0007267; cuticle chitin catabolism; GO:0006036; signal transduction; GO:0007165	0	FBgn0037776	MICAL	axon guidance; GO:0007411; chromosome segregation; GO:0007059; mitosis; GO:0007067	0	FBgn0004429	LysP	antimicrobial humoral response (sensu Protostomia); GO:0006960	0	FBgn0025803	CG8850	amino acid metabolism; GO:0006520; amino acid transport; GO:0006865; cation transport; GO:0006812; extracellular transport; GO:0006858	0
FBgn0035631	Txl	protein folding; GO:0006457; sulfur metabolism; GO:0006790	0	FBgn0032447	PICK1	intracellular signaling cascade; GO:0007242; signal transduction; GO:0007165	0	FBgn0019952	Orct	apoptosis; GO:0006915; cation transport; GO:0006812; extracellular transport; GO:0006858; organic cation transport; GO:0015695	0	FBgn0038795	CG4335	coenzyme and prosthetic group metabolism; GO:0006731; vitamin biosynthesis; GO:0009110	0	FBgn0010238	Lac	axonogenesis; GO:0007409; cell-cell adhesion; GO:0016337; homophilic cell adhesion; GO:0007156; regulation of tracheal tube size; GO:0035151; signal transduction; GO:0007165; tracheal system development (sensu Insecta); GO:0007424	0	FBgn0004430	LysS	antimicrobial humoral response (sensu Protostomia); GO:0006960	0	FBgn0038973	CG13795	amino acid metabolism; GO:0006520; amino acid transport; GO:0006865; extracellular transport; GO:0006858; ion transport; GO:0006811; transport; GO:0006810	0
FBgn0020370	TppII		0	FBgn0011695	PebIII	metamorphosis (sensu Insecta); GO:0046698; response to virus; GO:0009615; sensory perception; GO:0007600	0	FBgn0034068	CG8400	apoptosis; GO:0006915; induction of apoptosis; GO:0006917; intracellular signaling cascade; GO:0007242; signal transduction; GO:0007165	0	FBgn0034160	CG5550	defense response to bacteria; GO:0042742	0	FBgn0014163	fax	axonogenesis; GO:0007409; transmission of nerve impulse; GO:0019226	0	FBgn0004425	LysB	antimicrobial humoral response (sensu Protostomia); GO:0006960	0	FBgn0000153	b	amino acid metabolism; GO:0006520; beta-alanine biosynthesis; GO:0019483; pigmentation; GO:0048066; sulfur metabolism; GO:0006790; synaptic transmission; GO:0007268; uracil catabolism; GO:0006212	0
FBgn0031037	CG14207		0	FBgn0034983	DnaJ-60	protein folding; GO:0006457; spermatogenesis; GO:0007283	0	FBgn0002284	Pros26	ATP-dependent proteolysis; GO:0006510; ubiquitin-dependent protein catabolism; GO:0006511	0	FBgn0020508	Ag5r2	defense response; GO:0006952	0	FBgn0034045	CG8249	carbohydrate metabolism; GO:0005975; carbohydrate transport; GO:0008643	0	FBgn0004428	LysE	antimicrobial humoral response (sensu Protostomia); GO:0006960	0	FBgn0001225	CG5618	amino acid metabolism; GO:0006520; sulfur metabolism; GO:0006790; synaptic transmission; GO:0007268	0
FBgn0031512	CG15404		0	FBgn0015001	iotaTry	proteolysis and peptidolysis; GO:0006508	0	FBgn0000565	Eip71CD	autophagic cell death; GO:0048102; defense response; GO:0006952; protein modification; GO:0006464; response to stress; GO:0006950; salivary gland cell death; GO:0035071; sulfur amino acid metabolism; GO:0000096	0	FBgn0022355	Tsf1	defense response; GO:0006952; iron ion homeostasis; GO:0006879; iron ion transport; GO:0006826	0	FBgn0035173	CG13907	cation transport; GO:0006812	0	FBgn0033659	Damm	apoptosis; GO:0006915; induction of apoptosis; GO:0006917; intracellular signaling cascade; GO:0007242; programmed cell death; GO:0012501; proteolysis and peptidolysis; GO:0006508	0	FBgn0032124	hoe2	anion transport; GO:0006820; cation transport; GO:0006812	0
FBgn0031565	CG31777		0	FBgn0032049	CG13095	proteolysis and peptidolysis; GO:0006508	0	FBgn0004593	Eig71Ef	autophagic cell death; GO:0048102; salivary gland cell death; GO:0035071	0	FBgn0034406	Jheh3	defense response; GO:0006952; juvenile hormone catabolism; GO:0006719; response to toxin; GO:0009636	0	FBgn0031872	CG9211	cell adhesion; GO:0007155; cell communication; GO:0007154; cell-cell adhesion; GO:0016337; development; GO:0007275; ectoderm development; GO:0007398; neurogenesis; GO:0007399; signal transduction; GO:0007165	0	FBgn0038181	CG9297	calcium ion transport; GO:0006816	0	FBgn0040609	Oatp58Db	anion transport; GO:0006820; organic anion transport; GO:0015711	0
FBgn0033162	CG1707		0	FBgn0038135	CG8773	proteolysis and peptidolysis; GO:0006508	0	FBgn0037776	MICAL	axon guidance; GO:0007411; chromosome segregation; GO:0007059; mitosis; GO:0007067	0	FBgn0032685	CG10211	defense response; GO:0006952; oxygen and reactive oxygen species metabolism; GO:0006800	0	FBgn0036587	CG4950	cell adhesion; GO:0007155; cell surface receptor linked signal transduction; GO:0007166; cytokine and chemokine mediated signaling pathway; GO:0019221; defense response; GO:0006952; signal transduction; GO:0007165; transmission of nerve impulse; GO:0019226	0	FBgn0031692	TpnC25D	calcium-mediated signaling; GO:0019722; muscle contraction; GO:0006936	0	FBgn0036181	regucalcin	anterior/posterior axis specification; GO:0009948; calcium-mediated signaling; GO:0019722	0
FBgn0037974	CG12224		0	FBgn0015035	Cyp4e3	steroid metabolism; GO:0008202	0	FBgn0037774	MICAL	axon guidance; GO:0007411; chromosome segregation; GO:0007059; mitosis; GO:0007067	0	FBgn0026315	Ugt35a	defense response; GO:0006952; polysaccharide metabolism; GO:0005976; response to toxin; GO:0009636; steroid metabolism; GO:0008202	0	FBgn0000071	Ama	cell adhesion; GO:0007155; cell-cell adhesion; GO:0016337; signal transduction; GO:0007165	0	FBgn0010423	TpnC47D	calcium-mediated signaling; GO:0019722; muscle contraction; GO:0006936	0	FBgn0034733	DptB	antibacterial humoral response (sensu Protostomia); GO:0006961	0
FBgn0038509	CG14332		0	FBgn0002719	Men	tricarboxylic acid cycle; GO:0006099	0	FBgn0040540	CG31410	biological_process unknown; GO:0000004	0	FBgn0010038	GstD2	defense response; GO:0006952; response to toxin; GO:0009636	0	FBgn0028939	CG18146	cell communication; GO:0007154; cell-matrix adhesion; GO:0007160; signal transduction; GO:0007165	0	FBgn0033296	CG11669	carbohydrate metabolism; GO:0005975	0	FBgn0022073	Thor	antibacterial humoral response (sensu Protostomia); GO:0006961; defense response; GO:0006952; immune response; GO:0006955; negative regulation of cell size; GO:0045792; response to stress; GO:0006950	0
FBgn0038523	CG7587		0	FBgn0027657	glob1		0	FBgn0030183	CG15309	biological_process unknown; GO:0000004	0	FBgn0003357	Jon99Ciii	digestion; GO:0007586; proteolysis and peptidolysis; GO:0006508	0	FBgn0022701	Cht3	cell-cell signaling; GO:0007267; cuticle chitin catabolism; GO:0006036; signal transduction; GO:0007165	0	FBgn0023507	CG3835	carbohydrate metabolism; GO:0005975	0	FBgn0004592	PGRP-LC	anti-Gram-negative bacterial polypeptide induction; GO:0006964; antibacterial humoral response; GO:0019731; antibacterial polypeptide induction; GO:0006963; defense response; GO:0006952; defense response to Gram-negative bacteria; GO:0050829; detection of bacteria; GO:0016045; immune response; GO:0006955; phagocytosis; GO:0006909; response to pest, pathogen or parasite; GO:0009613	0
FBgn0040609	CG3348		0	FBgn0028583	lcs		0	FBgn0041145	jing	border cell migration (sensu Insecta); GO:0007298; central nervous system development; GO:0007417; regulation of transcription; GO:0045449; tracheal system development (sensu Insecta); GO:0007424	0	FBgn0003178	PyK	glycolysis; GO:0006096	0	FBgn0037612	CG8112	cholesterol metabolism; GO:0008203	0	FBgn0033295	CG30359	carbohydrate metabolism; GO:0005975	0	FBgn0004428	LysE	antimicrobial humoral response (sensu Protostomia); GO:0006960	0
FBgn0038924	CG6028	amino acid catabolism; GO:0009063; amino acid metabolism; GO:0006520	0.56082	FBgn0028921	CG33306		0	FBgn0026084	cib	brain development; GO:0007420	0	FBgn0031693	Cyp4ac1	hormone metabolism; GO:0042445; insecticide catabolism; GO:0046701	0	FBgn0035433	dro2	defense response; GO:0006952	0	FBgn0032066	CG9463	carbohydrate metabolism; GO:0005975	0	FBgn0032889	LysB	antimicrobial humoral response (sensu Protostomia); GO:0006960	0
FBgn0000565	Eip71CD	autophagic cell death; GO:0048102; defense response; GO:0006952; protein modification; GO:0006464; response to stress; GO:0006950; salivary gland cell death; GO:0035071; sulfur amino acid metabolism; GO:0000096	0.56082	FBgn0030098	CG12057		0	FBgn0037190	CG32451	calcium ion homeostasis; GO:0006874; calcium ion transport; GO:0006816	0	FBgn0029155	Mdh	malate metabolism; GO:0006108; pyruvate metabolism; GO:0006090; tricarboxylic acid cycle; GO:0006099	0	FBgn0035434	dro5	defense response; GO:0006952	0	FBgn0032068	CG9466	carbohydrate metabolism; GO:0005975	0	FBgn0025697	CG12789	apoptosis; GO:0006915; autophagic cell death; GO:0048102; cytoskeleton organization and biogenesis; GO:0007010; defense response; GO:0006952; lipid metabolism; GO:0006629; lipid transport; GO:0006869; macrophage activation; GO:0042116; salivary gland cell death; GO:0035071; signal transduction; GO:0007165	0
FBgn0031809	CG9508	cell adhesion; GO:0007155; proteolysis and peptidolysis; GO:0006508	0.56082	FBgn0030244	CG2157		0	FBgn0037387	CG1213	carbohydrate metabolism; GO:0005975; carbohydrate transport; GO:0008643	0	FBgn0004169	up	mesoderm development; GO:0007498	0	FBgn0036657	PGRP-SB2	defense response; GO:0006952; immune response; GO:0006955	0	FBgn0024289	Sodh-1	carbohydrate metabolism; GO:0005975	0	FBgn0003328	Rab7	autophagic cell death; GO:0048102; endosome to lysosome transport; GO:0008333; endosome transport; GO:0016197; intracellular protein transport; GO:0006886; receptor mediated endocytosis; GO:0006898; regulation of exocytosis; GO:0017157; salivary gland cell death; GO:0035071; signal transduction; GO:0007165	0
FBgn0028939	CG18146	cell communication; GO:0007154; cell-matrix adhesion; GO:0007160; signal transduction; GO:0007165	0.56082	FBgn0030824	CG5070		0	FBgn0037875	CG6672	cation transport; GO:0006812	0	FBgn0011695	PebIII	metamorphosis (sensu Insecta); GO:0046698; response to virus; GO:0009615; sensory perception; GO:0007600	0	FBgn0032713	CG17323	defense response; GO:0006952; polysaccharide metabolism; GO:0005976; response to toxin; GO:0009636; steroid metabolism; GO:0008202	0	FBgn0022359	Sodh-2	carbohydrate metabolism; GO:0005975	0	FBgn0034901	CG5254	autophagic cell death; GO:0048102; lipid metabolism; GO:0006629; lipid transport; GO:0006869; salivary gland cell death; GO:0035071	0
FBgn0028694	Rpn11	cell growth and/or maintenance; GO:0008151; proteolysis and peptidolysis; GO:0006508	0.56082	FBgn0030825	CG32563		0	FBgn0036816	Indy	cation transport; GO:0006812; determination of adult life span; GO:0008340	0	FBgn0002773	Mlc2	muscle contraction; GO:0006936	0	FBgn0001226	Hsp27	defense response; GO:0006952; protein folding; GO:0006457; protein refolding; GO:0042026; response to heat; GO:0009408	0	FBgn0033297	CG8690	carbohydrate metabolism; GO:0005975	0	FBgn0032123	CG12163	autophagic cell death; GO:0048102; proteolysis and peptidolysis; GO:0006508; salivary gland cell death; GO:0035071	0
FBgn0032785	CG10026	coenzyme and prosthetic group metabolism; GO:0006731; vitamin or cofactor transport; GO:0015875	0.56082	FBgn0030928	CG15044		0	FBgn0035672	CG6600	cation transport; GO:0006812; extracellular transport; GO:0006858	0	FBgn0035154	CG3344	proteolysis and peptidolysis; GO:0006508	0	FBgn0001224	Hsp23	defense response; GO:0006952; protein folding; GO:0006457; response to heat; GO:0009408	0	FBgn0033294	CG8693	carbohydrate metabolism; GO:0005975	0	FBgn0038071	l(2)01424	autophagic cell death; GO:0048102; regulation of translation; GO:0006445; salivary gland cell death; GO:0035071; translational initiation; GO:0006413	0
FBgn0025615	torp4a	cytokine and chemokine mediated signaling pathway; GO:0019221; protein folding; GO:0006457; transmission of nerve impulse; GO:0019226	0.56082	FBgn0030929	CG15043		0	FBgn0028939	CG18146	cell communication; GO:0007154; cell-matrix adhesion; GO:0007160; signal transduction; GO:0007165	0	FBgn0038484	CG5246	proteolysis and peptidolysis; GO:0006508	0	FBgn0001229	Hsp67Bc	defense response; GO:0006952; protein folding; GO:0006457; response to heat; GO:0009408; response to stress; GO:0006950	0	FBgn0032069	CG9468	carbohydrate metabolism; GO:0005975	0	FBgn0034296	comm3	autophagic cell death; GO:0048102; salivary gland cell death; GO:0035071	0
FBgn0033327	PGRP-SC1b	defense response; GO:0006952; detection of bacteria; GO:0016045	0.56082	FBgn0031560	CG16713		0	FBgn0037612	CG8112	cholesterol metabolism; GO:0008203	0	FBgn0031654	Jon25Bii	proteolysis and peptidolysis; GO:0006508	0	FBgn0001227	Hsp67Ba	defense response; GO:0006952; protein folding; GO:0006457; response to heat; GO:0009408; response to stress; GO:0006950	0	FBgn0000078	Amy-d	carbohydrate metabolism; GO:0005975	0	FBgn0037776	MICAL	axon guidance; GO:0007411; chromosome segregation; GO:0007059; mitosis; GO:0007067	0
FBgn0035438	PHGPx	defense response; GO:0006952; response to lipid hydroperoxide; GO:0006982; response to toxin; GO:0009636; steroid metabolism; GO:0008202	0.56082	FBgn0031561	CG16712		0	FBgn0030485	CG1998	cholesterol metabolism; GO:0008203	0	FBgn0040060	yip7	proteolysis and peptidolysis; GO:0006508	0	FBgn0031619	CG3355	defense response; GO:0006952; proteolysis and peptidolysis; GO:0006508	0	FBgn0034247	CG6484	carbohydrate metabolism; GO:0005975; carbohydrate transport; GO:0008643	0	FBgn0037774	MICAL	axon guidance; GO:0007411; chromosome segregation; GO:0007059; mitosis; GO:0007067	0
FBgn0036553	CG17027	dephosphorylation; GO:0016311; intracellular signaling cascade; GO:0007242; phospholipid metabolism; GO:0006644	0.56082	FBgn0031562	CG3604		0	FBgn0016687	Nurf-38	chromatin remodeling; GO:0006338; nucleosome mobilization; GO:0042766; polyphosphate catabolism; GO:0006798; transcription; GO:0006350	0	FBgn0020906	Jon25Bi	proteolysis and peptidolysis; GO:0006508	0	FBgn0031907	CG5171	disaccharide metabolism; GO:0005984	0	FBgn0034394	CG15096	carbohydrate metabolism; GO:0005975; carbohydrate transport; GO:0008643; cation transport; GO:0006812; extracellular transport; GO:0006858; phosphate metabolism; GO:0006796; phosphate transport; GO:0006817	0	FBgn0039430	fax	axonogenesis; GO:0007409; transmission of nerve impulse; GO:0019226	0
FBgn0032652	CG6870	electron transport; GO:0006118; steroid metabolism; GO:0008202	0.56082	FBgn0031810	CG9511		0	FBgn0030229	CG32672	cytoskeleton organization and biogenesis; GO:0007010	0	FBgn0010425	epsilonTry	proteolysis and peptidolysis; GO:0006508	0	FBgn0011598	grp	DNA damage checkpoint; GO:0000077; cell cycle; GO:0007049; cell cycle checkpoint; GO:0000075; cellularization (sensu Animalia); GO:0009796; embryonic development (sensu Insecta); GO:0001700; female meiosis chromosome segregation; GO:0016321; imaginal disc development; GO:0007444; intracellular signaling cascade; GO:0007242; mitotic checkpoint; GO:0007093; protein amino acid phosphorylation; GO:00…	0	FBgn0014031	Spat	carbohydrate metabolism; GO:0005975; defense response; GO:0006952; response to toxin; GO:0009636	0	FBgn0040540	CG31410	biological_process unknown; GO:0000004	0
FBgn0034564	CG9344	nuclear mRNA splicing, via spliceosome; GO:0000398	0.56082	FBgn0032810	CG13077		0	FBgn0035717	Prat2	'de novo' IMP biosynthesis; GO:0006189; monosaccharide metabolism; GO:0005996; purine base metabolism; GO:0006144	0	FBgn0035670	CG10472	proteolysis and peptidolysis; GO:0006508	0	FBgn0005612	Sox14	ectoderm development; GO:0007398; hemopoiesis; GO:0030097; mesoderm development; GO:0007498; neurogenesis; GO:0007399; regulation of transcription; GO:0045449; regulation of transcription from Pol II promoter; GO:0006357; sex determination; GO:0007530	0	FBgn0004507	GlyP	carbohydrate metabolism; GO:0005975; glycogen metabolism; GO:0005977	0	FBgn0003149	CG17855	biological_process unknown; GO:0000004	0
FBgn0037573	eIF4AIII	nucleobase, nucleoside, nucleotide and nucleic acid metabolism; GO:0006139; translational initiation; GO:0006413	0.56082	FBgn0033286	CG2127		0	FBgn0015010	Ag5r	defense response; GO:0006952	0	FBgn0032947	CG17571	proteolysis and peptidolysis; GO:0006508	0	FBgn0004362	HmgD	establishment and/or maintenance of chromatin architecture; GO:0006325	0	FBgn0036262	CG6910	carbohydrate metabolism; GO:0005975; nucleobase, nucleoside, nucleotide and nucleic acid metabolism; GO:0006139	0	FBgn0041145	jing	border cell migration (sensu Insecta); GO:0007298; central nervous system development; GO:0007417; regulation of transcription; GO:0045449; tracheal system development (sensu Insecta); GO:0007424	0
FBgn0035423	CG17737	protein biosynthesis; GO:0006412	0.56082	FBgn0033927	CG10102		0	FBgn0031412	CG16995	defense response; GO:0006952	0	FBgn0003863	alphaTry	proteolysis and peptidolysis; GO:0006508	0	FBgn0000639	Fbp1	fat body storage protein uptake; GO:0015032	0	FBgn0028663	VhaM9.7-2	cation transport; GO:0006812	0	FBgn0026084	cib	brain development; GO:0007420	0
FBgn0030734	CG9911	protein modification; GO:0006464	0.56082	FBgn0033958	CG12858		0	FBgn0036657	PGRP-SB2	defense response; GO:0006952; immune response; GO:0006955	0	FBgn0036024	CG18180	proteolysis and peptidolysis; GO:0006508	0	FBgn0039030	CG6660	fatty acid metabolism; GO:0006631; lipid metabolism; GO:0006629	0	FBgn0032373	CG12602	cation transport; GO:0006812	0	FBgn0032805	bwa	brain development; GO:0007420	0
FBgn0035154	CG3344	proteolysis and peptidolysis; GO:0006508	0.56082	FBgn0034638	CG10433		0	FBgn0036658	PGRP-SB1	defense response; GO:0006952; immune response; GO:0006955	0	FBgn0035887	Jon66Cii	proteolysis and peptidolysis; GO:0006508	0	FBgn0001254	ImpE2	imaginal disc eversion; GO:0007561	0	FBgn0039391	CG8934	cation transport; GO:0006812; coenzyme and prosthetic group metabolism; GO:0006731; extracellular transport; GO:0006858; vitamin or cofactor transport; GO:0015875	0	FBgn0004551	Ca-P60A	calcium ion homeostasis; GO:0006874; calcium ion transport; GO:0006816	0
FBgn0026567	CG2358	proteolysis and peptidolysis; GO:0006508; signal peptide processing; GO:0006465	0.56082	FBgn0035326	CG32302		0	FBgn0001226	Hsp27	defense response; GO:0006952; protein folding; GO:0006457; protein refolding; GO:0042026; response to heat; GO:0009408	0	FBgn0031249	CG11911	proteolysis and peptidolysis; GO:0006508	0	FBgn0001255	ImpE3	imaginal disc eversion; GO:0007561	0	FBgn0039872	CG2196	cation transport; GO:0006812; coenzyme and prosthetic group metabolism; GO:0006731; extracellular transport; GO:0006858; vitamin or cofactor transport; GO:0015875	0	FBgn0037190	CG32451	calcium ion homeostasis; GO:0006874; calcium ion transport; GO:0006816	0
FBgn0032615	CG6012	steroid metabolism; GO:0008202	0.56082	FBgn0035409	CG14963		0	FBgn0001224	Hsp23	defense response; GO:0006952; protein folding; GO:0006457; response to heat; GO:0009408	0	FBgn0032049	CG13095	proteolysis and peptidolysis; GO:0006508	0	FBgn0000640	Fbp2	lipid metabolism; GO:0006629	0	FBgn0031293	CG4226	cation transport; GO:0006812; muscle contraction; GO:0006936; nerve-nerve synaptic transmission; GO:0007270; neuromuscular synaptic transmission; GO:0007274	0	FBgn0036547	scb	calcium-dependent cell-cell adhesion; GO:0016339; calcium-dependent cell-matrix adhesion; GO:0016340; cell adhesion; GO:0007155; cell migration; GO:0016477; cell-matrix adhesion; GO:0007160; dorsal closure; GO:0007391; heart development; GO:0007507; heterophilic cell adhesion; GO:0007157; learning and/or memory; GO:0007611; locomotion; GO:0040011; memory; GO:0007613; midgut development; GO:000749…	0
FBgn0034756	Cyp6d2	steroid metabolism; GO:0008202	0.56082	FBgn0036138	CG14143		0	FBgn0001229	Hsp67Bc	defense response; GO:0006952; protein folding; GO:0006457; response to heat; GO:0009408; response to stress; GO:0006950	0	FBgn0031653	Jon25Biii	proteolysis and peptidolysis; GO:0006508	0	FBgn0014427	CG11899	L-serine biosynthesis; GO:0006564; pyridoxine biosynthesis; GO:0008615	0	FBgn0010387	Dbi	cell acyl-CoA homeostasis; GO:0042049; lipid transport; GO:0006869	0	FBgn0035549	TpnC73F	calcium-mediated signaling; GO:0019722; muscle contraction; GO:0006936	0
FBgn0037730	CG9444	transport; GO:0006810	0.56082	FBgn0036176	CG7377		0	FBgn0032467	CG9934	defense response; GO:0006952; response to stress; GO:0006950; ubiquitin-dependent protein catabolism; GO:0006511	0	FBgn0039564	CG5527	proteolysis and peptidolysis; GO:0006508; signal transduction; GO:0007165	0	FBgn0027660	blot	morphogenesis of an epithelium; GO:0002009; transport; GO:0006810	0	FBgn0035744	CG8628	cell acyl-CoA homeostasis; GO:0042049; lipid transport; GO:0006869	0	FBgn0036587	CG5322	carbohydrate metabolism; GO:0005975	0
FBgn0030105	CG15369		0.56082	FBgn0036321	CG14120		0	FBgn0031910	CG15818	development; GO:0007275; gametogenesis; GO:0007276; spermatogenesis; GO:0007283	0	FBgn0003373	Sgs3	puparial adhesion; GO:0007594	0	FBgn0011716	spdo	Notch signaling pathway; GO:0007219; asymmetric cytokinesis; GO:0008356; cytoskeleton organization and biogenesis; GO:0007010; mesoderm development; GO:0007498; muscle contraction; GO:0006936; muscle development; GO:0007517; peripheral nervous system development; GO:0007422	0	FBgn0035742	CG8629	cell acyl-CoA homeostasis; GO:0042049; lipid transport; GO:0006869	0	FBgn0036551	GlyP	carbohydrate metabolism; GO:0005975; glycogen metabolism; GO:0005977	0
FBgn0031110	Obp19b		0.56082	FBgn0036351	CG14107		0	FBgn0031907	CG5171	disaccharide metabolism; GO:0005984	0	FBgn0010294	ng2	puparial adhesion; GO:0007594	0	FBgn0002732	malpha	Notch signaling pathway; GO:0007219; cell fate specification; GO:0001708; sensory organ development; GO:0007423	0	FBgn0035743	CG15829	cell acyl-CoA homeostasis; GO:0042049; lipid transport; GO:0006869	0	FBgn0036262	CG6910	carbohydrate metabolism; GO:0005975; nucleobase, nucleoside, nucleotide and nucleic acid metabolism; GO:0006139	0
FBgn0031245	CG3625		0.56082	FBgn0036532	CG13445		0	FBgn0005612	Sox14	ectoderm development; GO:0007398; hemopoiesis; GO:0030097; mesoderm development; GO:0007498; neurogenesis; GO:0007399; regulation of transcription; GO:0045449; regulation of transcription from Pol II promoter; GO:0006357; sex determination; GO:0007530	0	FBgn0003374	Sgs4	puparial adhesion; GO:0007594	0	FBgn0002629	m4	Notch signaling pathway; GO:0007219; cell fate specification; GO:0001708; sensory organ development; GO:0007423	0	FBgn0038865	CG10824	cell adhesion; GO:0007155; cell surface receptor linked signal transduction; GO:0007166; defense response; GO:0006952; signal transduction; GO:0007165; transmission of nerve impulse; GO:0019226	0	FBgn0037875	CG6672	cation transport; GO:0006812	0
FBgn0031791	CG9486		0.56082	FBgn0036612	CG4998		0	FBgn0037710	CG9393	embryonic development; GO:0009790; mitochondrial transport; GO:0006839; protein transport; GO:0015031; protein-mitochondrial targeting; GO:0006626	0	FBgn0003377	Sgs7	puparial adhesion; GO:0007594	0	FBgn0038180	CG9307	polysaccharide metabolism; GO:0005976	0	FBgn0029167	Hml	cell adhesion; GO:0007155; defense response; GO:0006952; hemostasis; GO:0007599	0	FBgn0028662	VhaPPA1-1	cation transport; GO:0006812	0
FBgn0033059	CG7845		0.56082	FBgn0036901	CG8756		0	FBgn0011712	Snap	ER to Golgi transport; GO:0006888; intracellular protein transport; GO:0006886; neurotransmitter secretion; GO:0007269; synaptic vesicle priming; GO:0016082	0	FBgn0032114	CG3752	pyruvate metabolism; GO:0006090	0	FBgn0034914	CG5554	protein folding; GO:0006457; protein modification; GO:0006464; sulfur metabolism; GO:0006790	0	FBgn0032235	CG5096	cell adhesion; GO:0007155; development; GO:0007275; transmission of nerve impulse; GO:0019226	0	FBgn0032280	CG10444	cation transport; GO:0006812; coenzyme and prosthetic group metabolism; GO:0006731; extracellular transport; GO:0006858; vitamin or cofactor transport; GO:0015875	0
FBgn0034110	CG3615		0.56082	FBgn0036902	CG32209		0	FBgn0033378	tsu	establishment of pole plasm mRNA localization; GO:0046595; mRNA-nucleus export; GO:0006406; microtubule cytoskeleton organization and biogenesis; GO:0000226; oocyte anterior/posterior axis determination; GO:0007314; oocyte dorsal/ventral axis determination; GO:0007310; oocyte nucleus migration; GO:0007312; pole plasm oskar mRNA localization; GO:0045451; regulation of pole plasm oskar mRNA localiz…	0	FBgn0035089	Phk-3	RAS protein signal transduction; GO:0007265; determination of anterior/posterior axis, embryo; GO:0008595; dorsal/ventral axis determination, follicular epithelium (sensu Insecta); GO:0008069; gastrulation; GO:0007369; metamorphosis (sensu Insecta); GO:0046698; oogenesis (sensu Insecta); GO:0009993; ovarian follicle cell development (sensu Insecta); GO:0030707; protein amino acid phosphorylation;…	0	FBgn0033439	CG1773	proteolysis and peptidolysis; GO:0006508	0	FBgn0002789	Mp20	cell adhesion; GO:0007155; muscle contraction; GO:0006936; regulation of cell shape; GO:0008360	0	FBgn0036816	Indy	cation transport; GO:0006812; determination of adult life span; GO:0008340	0
FBgn0034741	CG4269		0.56082	FBgn0037681	CG33187		0	FBgn0034136	DAT	extracellular transport; GO:0006858	0	FBgn0034328	IM23	Toll signaling pathway; GO:0008063; antibacterial humoral response; GO:0019731; defense response; GO:0006952	0	FBgn0040282	SP1029	proteolysis and peptidolysis; GO:0006508	0	FBgn0005666	bt	cell communication; GO:0007154; cell motility; GO:0006928; cell-matrix adhesion; GO:0007160; cytoskeleton organization and biogenesis; GO:0007010; mesoderm development; GO:0007498; muscle contraction; GO:0006936; protein amino acid phosphorylation; GO:0006468; protein metabolism; GO:0019538; protein modification; GO:0006464; signal transduction; GO:0007165	0	FBgn0035672	CG6600	cation transport; GO:0006812; extracellular transport; GO:0006858	0
FBgn0036787	CG4306		0.56082	FBgn0038784	CG4362		0	FBgn0010229	Hr39	female meiosis chromosome segregation; GO:0016321; regulation of transcription from Pol II promoter; GO:0006357; regulation of transcription, DNA-dependent; GO:0006355; signal transduction; GO:0007165	0	FBgn0002719	Men	tricarboxylic acid cycle; GO:0006099	0	FBgn0027570	Nep2	proteolysis and peptidolysis; GO:0006508; signal transduction; GO:0007165	0	FBgn0034044	tun	cell motility; GO:0006928; cytoskeleton organization and biogenesis; GO:0007010; muscle contraction; GO:0006936	0	FBgn0038718	CG17752	cation transport; GO:0006812; extracellular transport; GO:0006858	0
FBgn0038079	CG14394		0.56082	FBgn0039428	CG14237		0	FBgn0037960	mthl5	G-protein coupled receptor protein signaling pathway; GO:0007186; determination of adult life span; GO:0008340; response to stress; GO:0006950	0	FBgn0039574	CG16918		0	FBgn0028373	inx3	signal transduction; GO:0007165	0	FBgn0030668	CG8128	cell proliferation; GO:0008283; mRNA processing; GO:0006397; nucleobase, nucleoside, nucleotide and nucleic acid metabolism; GO:0006139	0	FBgn0016675	CG17751	cation transport; GO:0006812; extracellular transport; GO:0006858	0
FBgn0040992	CG10570		0.56082	FBgn0040551	CG11686		0	FBgn0043012	AP-2sigma	intracellular protein transport; GO:0006886; neurotransmitter secretion; GO:0007269; pinocytosis; GO:0006907; receptor mediated endocytosis; GO:0006898; synaptic vesicle coating; GO:0016183; vesicle coating; GO:0006901	0	FBgn0032810	CG13077		0	FBgn0004003	wbl	Toll signaling pathway; GO:0008063; dorsal/ventral axis specification; GO:0009950; embryonic development (sensu Animalia); GO:0009792; exocytosis; GO:0006887; maternal determination of dorsal/ventral axis, oocyte, soma encoded; GO:0007313; protein processing; GO:0016485; protein-Golgi targeting; GO:0000042	0	FBgn0030209	CG32687	cell surface receptor linked signal transduction; GO:0007166; defense response; GO:0006952; protein amino acid phosphorylation; GO:0006468; protein metabolism; GO:0019538; protein modification; GO:0006464; signal transduction; GO:0007165; transmembrane receptor protein serine/threonine kinase signaling pathway; GO:0007178	0	FBgn0034494	CG13610	cation transport; GO:0006812; extracellular transport; GO:0006858	0
FBgn0040993	CG17325		0.56082	FBgn0040800	CG13052		0	FBgn0038856	sec15	intracellular protein transport; GO:0006886; neurotransmitter secretion; GO:0007269; synaptic vesicle docking; GO:0016081; synaptic vesicle targeting; GO:0016080; vesicle-mediated transport; GO:0016192	0	FBgn0037671	CG8444		0	FBgn0034075	Asph	transmembrane receptor protein tyrosine kinase signaling pathway; GO:0007169	0	FBgn0032075	Tsp29Fb	cell-cell adhesion; GO:0016337; signal transduction; GO:0007165	0	FBgn0020367	Vha68-2	cation transport; GO:0006812; purine base metabolism; GO:0006144	0
FBgn0003462	Sod	aging; GO:0007568; defense response; GO:0006952; determination of adult life span; GO:0008340; removal of superoxide radicals; GO:0019430; superoxide metabolism; GO:0006801	0.623716	FBgn0041094	scyl		0	FBgn0034366	CG5489	intracellular signaling cascade; GO:0007242; protein metabolism; GO:0019538; proteolysis and peptidolysis; GO:0006508; signal transduction; GO:0007165	0	FBgn0028424	JhI-26		0	FBgn0039795	CG1342		0	FBgn0013763	Chit	cell-cell signaling; GO:0007267; cuticle chitin catabolism; GO:0006036; signal transduction; GO:0007165	0	FBgn0038643	CG4950	cell adhesion; GO:0007155; cell surface receptor linked signal transduction; GO:0007166; cytokine and chemokine mediated signaling pathway; GO:0019221; defense response; GO:0006952; signal transduction; GO:0007165; transmission of nerve impulse; GO:0019226	0
FBgn0034215	CG4802	amino acid metabolism; GO:0006520; phosphorylation; GO:0016310; purine base metabolism; GO:0006144	0.623716	FBgn0004103	Pp1-87B	adult locomotory behavior; GO:0008344; chromosome condensation; GO:0030261; learning and/or memory; GO:0007611; locomotion; GO:0040011; mitosis; GO:0007067; mitotic sister chromatid segregation; GO:0000070; neurogenesis; GO:0007399; olfactory learning; GO:0008355; oogenesis (sensu Insecta); GO:0009993; protein amino acid dephosphorylation; GO:0006470; visual learning; GO:0008542	0.385766	FBgn0023177	Pp4-19C	M phase specific microtubule process; GO:0000072; microtubule-based process; GO:0007017; protein amino acid dephosphorylation; GO:0006470; regulation of mitotic cell cycle; GO:0007346	0	FBgn0038414	CG6901		0	FBgn0036416	CG7924		0	FBgn0034582	CG10531	cell-cell signaling; GO:0007267; polysaccharide metabolism; GO:0005976; signal transduction; GO:0007165	0	FBgn0034715	cdi	cell adhesion; GO:0007155; cytoskeleton organization and biogenesis; GO:0007010; gametogenesis; GO:0007276; protein amino acid phosphorylation; GO:0006468; signal transduction; GO:0007165	0
FBgn0034715	Oatp58Db	anion transport; GO:0006820; organic anion transport; GO:0015711	0.623716	FBgn0032068	CG9466	carbohydrate metabolism; GO:0005975	0.385766	FBgn0030305	CG1749	Mo-molybdopterin cofactor biosynthesis; GO:0006777	0	FBgn0039737	CG7920		0	FBgn0029770	CG4151		0	FBgn0030509	CG11162	cholesterol metabolism; GO:0008203	0	FBgn0002772	Mp20	cell adhesion; GO:0007155; muscle contraction; GO:0006936; regulation of cell shape; GO:0008360	0
FBgn0010405	Pros25	ATP-dependent proteolysis; GO:0006510; cell growth and/or maintenance; GO:0008151; ubiquitin-dependent protein catabolism; GO:0006511	0.623716	FBgn0016684	NaPi-T	cation transport; GO:0006812; extracellular transport; GO:0006858; phosphate metabolism; GO:0006796; phosphate transport; GO:0006817	0.385766	FBgn0000594	Est-P	neuromuscular synaptic transmission; GO:0007274; signal transduction; GO:0007165	0	FBgn0036902	CG32209		0	FBgn0031747	CG9021		0	FBgn0003044	Pcl	chromatin modification; GO:0016568; negative regulation of transcription, DNA-dependent; GO:0045892; regulation of transcription from Pol II promoter; GO:0006357	0	FBgn0029856	CG7115	cell adhesion; GO:0007155; protein amino acid dephosphorylation; GO:0006470; regulation of cell shape; GO:0008360	0
FBgn0039839	CG15555	cation transport; GO:0006812; ion transport; GO:0006811; transport; GO:0006810	0.623716	FBgn0034490	CG9864	cation transport; GO:0006812; extracellular transport; GO:0006858; phosphate metabolism; GO:0006796; phosphate transport; GO:0006817	0.385766	FBgn0000480	Doa	NOT MAPKKK cascade; GO:0000165; autophagic cell death; GO:0048102; blastoderm segmentation; GO:0007350; bristle morphogenesis; GO:0008407; central nervous system development; GO:0007417; ectoderm development; GO:0007398; embryonic cuticle biosynthesis (sensu Insecta); GO:0008362; eye morphogenesis (sensu Drosophila); GO:0007456; eye photoreceptor development (sensu Drosophila); GO:0042051; karyos…	0	FBgn0020439	fau		0	FBgn0036417	CG7906		0	FBgn0031263	CG2789	coenzyme and prosthetic group metabolism; GO:0006731; lipid metabolism; GO:0006629; lipid transport; GO:0006869; vitamin or cofactor transport; GO:0015875	0	FBgn0005666	bt	cell communication; GO:0007154; cell motility; GO:0006928; cell-matrix adhesion; GO:0007160; cytoskeleton organization and biogenesis; GO:0007010; mesoderm development; GO:0007498; muscle contraction; GO:0006936; protein amino acid phosphorylation; GO:0006468; protein metabolism; GO:0019538; protein modification; GO:0006464; signal transduction; GO:0007165	0
FBgn0041710	yellow-f	ectoderm development; GO:0007398; indole derivative biosynthesis; GO:0042435; larval or pupal development (sensu Insecta); GO:0002165; melanin biosynthesis from tyrosine; GO:0006583; pigmentation; GO:0048066	0.623716	FBgn0001186	Hex-A	glycolysis; GO:0006096	0.385766	FBgn0039785	spdo	Notch signaling pathway; GO:0007219; asymmetric cytokinesis; GO:0008356; cytoskeleton organization and biogenesis; GO:0007010; mesoderm development; GO:0007498; muscle contraction; GO:0006936; muscle development; GO:0007517; peripheral nervous system development; GO:0007422	0	FBgn0034436	CG11961		0	FBgn0033203	CG2070		0	FBgn0032222	CG5037	coenzyme metabolism; GO:0006732; heme o biosynthesis; GO:0048034	0	FBgn0039714	CG13852	cell cycle; GO:0007049; cytokinesis; GO:0000910; mitosis; GO:0007067	0
FBgn0012034	AcCoAS	fatty acid metabolism; GO:0006631; metabolism; GO:0008152	0.623716	FBgn0036106	CG6409	GPI anchor biosynthesis; GO:0006506	0.385766	FBgn0010591	Sply	phospholipid metabolism; GO:0006644; sphingolipid catabolism; GO:0030149	0	FBgn0031733	CG14006		0	FBgn0004588	Eig71Ea		0	FBgn0015245	Hsp60	'de novo' protein folding; GO:0006458; protein folding; GO:0006457; protein refolding; GO:0042026; protein-mitochondrial targeting; GO:0006626; response to heat; GO:0009408; response to stress; GO:0006950	0	FBgn0031248	CG11700	cell growth and/or maintenance; GO:0008151; protein metabolism; GO:0019538; proteolysis and peptidolysis; GO:0006508	0
FBgn0014868	Ost48	N-linked glycosylation; GO:0006487	0.623716	FBgn0025836	RhoGAP1A	intracellular signaling cascade; GO:0007242	0.385766	FBgn0037975	CG3397	potassium ion transport; GO:0006813	0	FBgn0037201	Chro		0	FBgn0032993	CG18117		0	FBgn0034160	CG5550	defense response to bacteria; GO:0042742	0	FBgn0010295	CG8331	cell proliferation; GO:0008283	0
FBgn0034138	RpS15	protein biosynthesis; GO:0006412	0.623716	FBgn0032586	Tpr2	protein complex assembly; GO:0006461; protein folding; GO:0006457; protein metabolism; GO:0019538	0.385766	FBgn0035425	CG17746	protein amino acid dephosphorylation; GO:0006470	0	FBgn0033789	CG13324		0	FBgn0004594	Eig71Eg		0	FBgn0020508	Ag5r2	defense response; GO:0006952	0	FBgn0038644	CG5249	cell proliferation; GO:0008283; nucleobase, nucleoside, nucleotide and nucleic acid metabolism; GO:0006139; regulation of transcription from Pol II promoter; GO:0006357; transcription from Pol II promoter; GO:0006366	0
FBgn0014391	sun	proton transport; GO:0015992	0.623716	FBgn0039501	CG5987	protein metabolism; GO:0019538	0.385766	FBgn0032358	CG4851	protein lipidation; GO:0006497; protein metabolism; GO:0019538; protein modification; GO:0006464	0	FBgn0037077	CG32436		0	FBgn0030496	CG32631		0	FBgn0033327	PGRP-SC1b	defense response; GO:0006952; detection of bacteria; GO:0016045	0	FBgn0035226	brat	cell proliferation; GO:0008283; oogenesis (sensu Insecta); GO:0009993; rRNA metabolism; GO:0016072; rRNA transcription; GO:0009303; regulation of transcription from Pol II promoter; GO:0006357; regulation of translation; GO:0006445; transport; GO:0006810	0
FBgn0017424	CG11538		0.623716	FBgn0032413	CG16997	proteolysis and peptidolysis; GO:0006508	0.385766	FBgn0029855	CG32744	protein metabolism; GO:0019538; proteolysis and peptidolysis; GO:0006508	0	FBgn0036588	CG13068		0	FBgn0004590	Eig71Ec		0	FBgn0033325	PGRP-SC1a	defense response; GO:0006952; immune response; GO:0006955	0	FBgn0013763	Chit	cell-cell signaling; GO:0007267; cuticle chitin catabolism; GO:0006036; signal transduction; GO:0007165	0
FBgn0032319	CG33129		0.623716	FBgn0033904	CG18327	transport; GO:0006810	0.385766	FBgn0015283	Pros54	protein metabolism; GO:0019538; proteolysis and peptidolysis; GO:0006508; ubiquitin-dependent protein catabolism; GO:0006511	0	FBgn0037181	CG11370		0	FBgn0030357	CG2471		0	FBgn0033328	PGRP-SC2	defense response; GO:0006952; immune response; GO:0006955	0	FBgn0032652	CG17036	coenzyme and prosthetic group metabolism; GO:0006731; vitamin or cofactor transport; GO:0015875	0
FBgn0032538	CG16885		0.623716	FBgn0004554	Edg91		0.385766	FBgn0011016	SsRbeta	protein-ER retention; GO:0006621; vesicle-mediated transport; GO:0016192	0	FBgn0032087	CG9568		0	FBgn0041713	yellow-c		0	FBgn0022355	Tsf1	defense response; GO:0006952; iron ion homeostasis; GO:0006879; iron ion transport; GO:0006826	0	FBgn0035978	Gld	cuticle biosynthesis; GO:0042335; glucose metabolism; GO:0006006; pupal cuticle biosynthesis (sensu Insecta); GO:0008364; sperm storage; GO:0046693	0
FBgn0033137	Tsp42Ep		0.623716	FBgn0033588	CG13228		0.385766	FBgn0033439	CG1773	proteolysis and peptidolysis; GO:0006508	0	FBgn0015572	alpha-Est4		0	FBgn0004589	Eig71Eb		0	FBgn0034406	Jheh3	defense response; GO:0006952; juvenile hormone catabolism; GO:0006719; response to toxin; GO:0009636	0	FBgn0030229	CG32672	cytoskeleton organization and biogenesis; GO:0007010	0
FBgn0033781	CG13319		0.623716	FBgn0033703	CG13170		0.385766	FBgn0028685	Rpt4	proteolysis and peptidolysis; GO:0006508	0	FBgn0036950	CG6996		0	FBgn0025456	CREG		0	FBgn0000165	Bc	defense response; GO:0006952; melanization defense response; GO:0035006; response to pest, pathogen or parasite; GO:0009613; response to wounding; GO:0009611	0	FBgn0032586	CG6509	cytoskeleton organization and biogenesis; GO:0007010	0
FBgn0036589	CG13067		0.623716	FBgn0033789	CG13324		0.385766	FBgn0026781	Prosalpha6	proteolysis and peptidolysis; GO:0006508	0	FBgn0031178	CG10918		0	FBgn0039593	CG9989		0	FBgn0038347	CG18522	defense response; GO:0006952; nucleobase, nucleoside, nucleotide and nucleic acid metabolism; GO:0006139; oxygen and reactive oxygen species metabolism; GO:0006800; purine base metabolism; GO:0006144	0	FBgn0000053	LamC	cytoskeleton organization and biogenesis; GO:0007010; mitotic nuclear envelope reassembly; GO:0007084	0
FBgn0037890	CG17734		0.623716	FBgn0034159	CG15615		0.385766	FBgn0028691	Rpn9	proteolysis and peptidolysis; GO:0006508; regulation of exit from mitosis; GO:0007096	0	FBgn0036599	CG13044		0	FBgn0030158	CG9686		0	FBgn0038349	CG6045	defense response; GO:0006952; oxygen and reactive oxygen species metabolism; GO:0006800; purine base metabolism; GO:0006144	0	FBgn0034386	ade3	'de novo' IMP biosynthesis; GO:0006189; purine base metabolism; GO:0006144	0
FBgn0039313	CG11892		0.623716	FBgn0035343	CG16762		0.385766	FBgn0027578	CG14526	proteolysis and peptidolysis; GO:0006508; signal transduction; GO:0007165	0	FBgn0032283	CG7296		0	FBgn0037114	CG7160		0	FBgn0034339	GstE5	defense response; GO:0006952; oxygen and reactive oxygen species metabolism; GO:0006800; response to toxin; GO:0009636	0	FBgn0020508	Ag5r2	defense response; GO:0006952	0
FBgn0040396	CG3939		0.623716	FBgn0035814	CG16832		0.385766	FBgn0039241	CG11089	purine base metabolism; GO:0006144	0	FBgn0033286	CG2127		0	FBgn0039313	CG11892		0	FBgn0034341	GstE7	defense response; GO:0006952; oxygen and reactive oxygen species metabolism; GO:0006800; response to toxin; GO:0009636	0	FBgn0015010	Ag5r	defense response; GO:0006952	0
FBgn0040941	CG15308		0.623716	FBgn0037410	Osi2		0.385766	FBgn0028373	inx3	signal transduction; GO:0007165	0	FBgn0034011	CG8160		0	FBgn0036678	CG11905		0	FBgn0034340	GstE6	defense response; GO:0006952; oxygen and reactive oxygen species metabolism; GO:0006800; response to toxin; GO:0009636	0	FBgn0014163	Lectin-galC1	defense response; GO:0006952	0
FBgn0037314	CG12000	ATP-dependent proteolysis; GO:0006510; cell growth and/or maintenance; GO:0008151; ubiquitin-dependent protein catabolism; GO:0006511	0.817195	FBgn0038610	CG7675		0.385766	FBgn0034876	CG3957	transmembrane receptor protein serine/threonine kinase signaling pathway; GO:0007178	0	FBgn0030539	CG1368		0	FBgn0032803	CG13082		0	FBgn0026315	Ugt35a	defense response; GO:0006952; polysaccharide metabolism; GO:0005976; response to toxin; GO:0009636; steroid metabolism; GO:0008202	0	FBgn0023129	dro2	defense response; GO:0006952	0
FBgn0003150	Pros29	ATP-dependent proteolysis; GO:0006510; ubiquitin-dependent protein catabolism; GO:0006511	0.817195	FBgn0003961	Uro	allantoin biosynthesis; GO:0019428; purine base metabolism; GO:0006144	0.623716	FBgn0034075	Asph	transmembrane receptor protein tyrosine kinase signaling pathway; GO:0007169	0	FBgn0036351	CG14107		0	FBgn0039592	CG14062		0	FBgn0040256	Ugt86Dd	defense response; GO:0006952; polysaccharide metabolism; GO:0005976; response to toxin; GO:0009636; steroid metabolism; GO:0008202	0	FBgn0035551	dro5	defense response; GO:0006952	0
FBgn0028684	Tbp-1	cell growth and/or maintenance; GO:0008151; proteolysis and peptidolysis; GO:0006508	0.817195	FBgn0015845	Strn-Mlck	chromosome segregation; GO:0007059; cytokinesis; GO:0000910; heart development; GO:0007507; mesoderm development; GO:0007498; mitosis; GO:0007067; protein amino acid phosphorylation; GO:0006468	0.623716	FBgn0032405	CG14946	visual perception; GO:0007601	0	FBgn0031695	Cyp4ac3		0	FBgn0034434	Rgk1		0	FBgn0034334	GstE10	defense response; GO:0006952; response to toxin; GO:0009636	0	FBgn0037779	l(2)efl	defense response; GO:0006952; embryonic development; GO:0009790; protein folding; GO:0006457; response to heat; GO:0009408; response to stress; GO:0006950	0
FBgn0028693	Rpn12	cell growth and/or maintenance; GO:0008151; proteolysis and peptidolysis; GO:0006508	0.817195	FBgn0038955	CG31169	glycerol-3-phosphate metabolism; GO:0006072; lipid metabolism; GO:0006629	0.623716	FBgn0036417	CG7906		0	FBgn0028583	lcs		0	FBgn0038071	CG6234		0	FBgn0036551	CG17029	dephosphorylation; GO:0016311; intracellular signaling cascade; GO:0007242; phospholipid metabolism; GO:0006644	0	FBgn0025574	SNF4Agamma	defense response; GO:0006952; fatty acid metabolism; GO:0006631; intracellular signaling cascade; GO:0007242; protein amino acid phosphorylation; GO:0006468; regulation of phosphate metabolism; GO:0019220; response to stress; GO:0006950	0
FBgn0033906	CG8331	cell proliferation; GO:0008283	0.817195	FBgn0033868	CG13340	proteolysis and peptidolysis; GO:0006508	0.623716	FBgn0036416	CG7924		0	FBgn0030244	CG2157		0	FBgn0033137	Tsp42Ep		0	FBgn0003358	Jon99Ci	digestion; GO:0007586; proteolysis and peptidolysis; GO:0006508	0	FBgn0036657	PGRP-SB2	defense response; GO:0006952; immune response; GO:0006955	0
FBgn0034337	GstE3	defense response; GO:0006952; oxygen and reactive oxygen species metabolism; GO:0006800; response to toxin; GO:0009636	0.817195	FBgn0027584	CG4757		0.623716	FBgn0031747	CG9021		0	FBgn0029651	CG10782		0	FBgn0038846	CG5697		0	FBgn0003357	Jon99Ciii	digestion; GO:0007586; proteolysis and peptidolysis; GO:0006508	0	FBgn0034406	Jheh3	defense response; GO:0006952; juvenile hormone catabolism; GO:0006719; response to toxin; GO:0009636	0
FBgn0003356	Jon99Cii	digestion; GO:0007586; proteolysis and peptidolysis; GO:0006508	0.817195	FBgn0028526	CG15293		0.623716	FBgn0040682	CG14664		0	FBgn0039778	Jon99Fi		0	FBgn0037933	Ho		0	FBgn0003356	Jon99Cii	digestion; GO:0007586; proteolysis and peptidolysis; GO:0006508	0	FBgn0027552	CG33147	defense response; GO:0006952; polysaccharide metabolism; GO:0005976	0
FBgn0016123	Aph-4	epithelial fluid transport; GO:0042045; mesoderm development; GO:0007498; neurogenesis; GO:0007399; skeletal development; GO:0001501	0.817195	FBgn0030173	CG15313		0.623716	FBgn0040559	CG14359		0	FBgn0040800	CG13052		0	FBgn0034860	CG9812		0	FBgn0020545	kraken	digestion; GO:0007586; response to toxin; GO:0009636	0	FBgn0038083	CG5999	defense response; GO:0006952; polysaccharide metabolism; GO:0005976; response to toxin; GO:0009636; steroid metabolism; GO:0008202	0
FBgn0031229	CG3436	nuclear mRNA splicing, via spliceosome; GO:0000398	0.817195	FBgn0030539	CG1368		0.623716	FBgn0037835	CG14687		0	FBgn0033820	CG4716		0	FBgn0036846	MESR6		0	FBgn0027560	Tps1	disaccharide metabolism; GO:0005984	0	FBgn0001226	Hsp27	defense response; GO:0006952; protein folding; GO:0006457; protein refolding; GO:0042026; response to heat; GO:0009408	0
FBgn0000486	Dox-A2	phenol metabolism; GO:0018958; proteolysis and peptidolysis; GO:0006508	0.817195	FBgn0030576	CG15890		0.623716	FBgn0032025	CG7778		0	FBgn0040958	Peritrophin-15b		0	FBgn0033725	CG8502		0	FBgn0019624	CoVa	electron transport; GO:0006118; mitochondrial electron transport, cytochrome c to oxygen; GO:0006123	0	FBgn0001224	Hsp23	defense response; GO:0006952; protein folding; GO:0006457; response to heat; GO:0009408	0
FBgn0030136	RpS28b	protein biosynthesis; GO:0006412	0.817195	FBgn0036362	CG10725		0.623716	FBgn0039313	CG11892		0	FBgn0036467	CG12310		0	FBgn0037235	CG1103		0	FBgn0019957	ND42	electron transport; GO:0006118; mitochondrial electron transport, NADH to ubiquinone; GO:0006120	0	FBgn0030958	Hsp26	defense response; GO:0006952; protein folding; GO:0006457; response to heat; GO:0009408	0
FBgn0039849	CG11334	protein biosynthesis; GO:0006412	0.817195	FBgn0036563	CG13075		0.623716	FBgn0004590	Eig71Ec		0	FBgn0030837	CG8661		0	FBgn0037974	CG12224		0	FBgn0004228	mex1	embryonic morphogenesis; GO:0009795; midgut development; GO:0007494	0	FBgn0001229	Hsp67Bc	defense response; GO:0006952; protein folding; GO:0006457; response to heat; GO:0009408; response to stress; GO:0006950	0
FBgn0028686	Rpt3	proteolysis and peptidolysis; GO:0006508	0.817195	FBgn0032889	CG9331	amino acid biosynthesis; GO:0008652; carbohydrate metabolism; GO:0005975	0.692778	FBgn0033203	CG2070		0	FBgn0031033	CG14219		0	FBgn0022155	Df31		0	FBgn0036691	CG7842	fatty acid biosynthesis; GO:0006633	0	FBgn0001227	Hsp67Ba	defense response; GO:0006952; protein folding; GO:0006457; response to heat; GO:0009408; response to stress; GO:0006950	0
FBgn0032947	CG17571	proteolysis and peptidolysis; GO:0006508	0.817195	FBgn0004429	LysP	antimicrobial humoral response (sensu Protostomia); GO:0006960	0.692778	FBgn0038846	CG5697		0	FBgn0033826	CG4734		0	FBgn0038476	CG5175		0	FBgn0037356	CG12170	fatty acid biosynthesis; GO:0006633	0	FBgn0032467	CG9934	defense response; GO:0006952; response to stress; GO:0006950; ubiquitin-dependent protein catabolism; GO:0006511	0
FBgn0039777	Jon99Fii	proteolysis and peptidolysis; GO:0006508	0.817195	FBgn0039122	CG10192	autophagic cell death; GO:0048102; regulation of translation; GO:0006445; salivary gland cell death; GO:0035071; translational initiation; GO:0006413	0.692778	FBgn0025456	CREG		0	FBgn0029766	CG15784		0	FBgn0035844	CG13676		0	FBgn0043044	desat1	fatty acid biosynthesis; GO:0006633	0	FBgn0010038	GstD2	defense response; GO:0006952; response to toxin; GO:0009636	0
FBgn0037672	sage	regulation of transcription; GO:0045449	0.817195	FBgn0038762	CG4836	carbohydrate metabolism; GO:0005975	0.692778	FBgn0036846	MESR6		0	FBgn0036228	CG9781		0	FBgn0038110	CG8031		0	FBgn0027348	bgm	fatty acid metabolism; GO:0006631	0	FBgn0038509	CG4752	defense response; GO:0006952; response to toxin; GO:0009636	0
FBgn0014849	Eig71Ei		0.817195	FBgn0013995	Calx	cation transport; GO:0006812	0.692778	FBgn0031761	CG9092		0	FBgn0036873	CG18294		0	FBgn0035578	CG13707		0	FBgn0031703	CG12512	fatty acid metabolism; GO:0006631	0	FBgn0039308	CG17029	dephosphorylation; GO:0016311; intracellular signaling cascade; GO:0007242; phospholipid metabolism; GO:0006644	0
FBgn0016715	Reg-2		0.817195	FBgn0028670	Vha100-2	cation transport; GO:0006812	0.692778	FBgn0037974	CG12224		0	FBgn0037410	Osi2		0	FBgn0031251	CG4213		0	FBgn0036367	CG10116	female gamete generation; GO:0007292; phospholipid metabolism; GO:0006644	0	FBgn0003357	Jon99Ciii	digestion; GO:0007586; proteolysis and peptidolysis; GO:0006508	0
FBgn0028550	A3-3		0.817195	FBgn0032121	CG33298	cation transport; GO:0006812; lipid metabolism; GO:0006629; phospholipid transport; GO:0015914	0.692778	FBgn0031381	NPC2		0	FBgn0036872	CG12519		0	FBgn0038053	CG18549		0	FBgn0002569	LvpD	glucose metabolism; GO:0006006	0	FBgn0031907	CG5171	disaccharide metabolism; GO:0005984	0
FBgn0030041	CG12116		0.817195	FBgn0039927	CG11155	cation transport; GO:0006812; nerve-nerve synaptic transmission; GO:0007270	0.692778	FBgn0040992	CG10570		0	FBgn0040279	Osi14		0	FBgn0037007	CG5059		0	FBgn0002570	LvpH	glucose metabolism; GO:0006006	0	FBgn0030777	Tps1	disaccharide metabolism; GO:0005984	0
FBgn0031940	CG7214		0.817195	FBgn0038661	CG17836	cell growth and/or maintenance; GO:0008151	0.692778	FBgn0037933	Ho		0	FBgn0031034	CG14205		0	FBgn0032132	CG4382		0	FBgn0002571	LvpL	glucose metabolism; GO:0006006	0	FBgn0033639	tok	dorsal/ventral axis specification; GO:0009950; proteolysis and peptidolysis; GO:0006508	0
FBgn0032913	CG9259		0.817195	FBgn0031741	CG11034	cell surface receptor linked signal transduction; GO:0007166; proteolysis and peptidolysis; GO:0006508	0.692778	FBgn0041713	yellow-c		0	FBgn0031560	CG16713		0	FBgn0039299	CG11854		0	FBgn0039001	Gclm	glutathione biosynthesis; GO:0006750; positive regulation of glutamate-cysteine ligase activity; GO:0035229; regulation of glutamate-cysteine ligase activity; GO:0035227	0	FBgn0005612	Sox14	ectoderm development; GO:0007398; hemopoiesis; GO:0030097; mesoderm development; GO:0007498; neurogenesis; GO:0007399; regulation of transcription; GO:0045449; regulation of transcription from Pol II promoter; GO:0006357; sex determination; GO:0007530	0
FBgn0034066	CG8397		0.817195	FBgn0000045	Act79B	cytoskeleton organization and biogenesis; GO:0007010	0.692778	FBgn0038110	CG8031		0	FBgn0032773	CG15825		0	FBgn0034997	CG3376		0	FBgn0001128	Gpdh	glycerol-3-phosphate metabolism; GO:0006072; glycerophosphate shuttle; GO:0006127; lipid metabolism; GO:0006629	0	FBgn0004507	CG6870	electron transport; GO:0006118; steroid metabolism; GO:0008202	0
FBgn0034430	CG15119		0.817195	FBgn0000046	Act87E	cytoskeleton organization and biogenesis; GO:0007010	0.692778	FBgn0036410	CG8100		0	FBgn0038009	CG17738		0	FBgn0035692	CG13298		0	FBgn0032287	CG6415	glycine catabolism; GO:0006546	0	FBgn0037710	CG9393	embryonic development; GO:0009790; mitochondrial transport; GO:0006839; protein transport; GO:0015031; protein-mitochondrial targeting; GO:0006626	0
FBgn0035186	CG13912		0.817195	FBgn0000299	Cg25C	cytoskeleton organization and biogenesis; GO:0007010; dorsal closure; GO:0007391	0.692778	FBgn0030955	CG6891		0	FBgn0030775	CG9673		0	FBgn0011260	Sema-2a	adult behavior; GO:0030534; axon guidance; GO:0007411; cell surface receptor linked signal transduction; GO:0007166; cell-cell adhesion; GO:0016337; ectoderm development; GO:0007398; synaptic target inhibition; GO:0016201	0.135055	FBgn0003178	PyK	glycolysis; GO:0006096	0	FBgn0034136	DAT	extracellular transport; GO:0006858	0
FBgn0035781	CG8560		0.817195	FBgn0032685	CG10211	defense response; GO:0006952; oxygen and reactive oxygen species metabolism; GO:0006800	0.692778	FBgn0037007	CG5059		0	FBgn0040950	CG13990		0	FBgn0005626	ple	adult locomotory behavior; GO:0008344; amino acid catabolism; GO:0009063; catecholamine metabolism; GO:0006584; courtship behavior; GO:0007619; pigmentation; GO:0048066; regulation of dopamine metabolism; GO:0042053; signal transduction; GO:0007165	0.135055	FBgn0000064	Ald	glycolysis; GO:0006096; mesoderm development; GO:0007498	0	FBgn0032363	CG1516	fatty acid biosynthesis; GO:0006633; gluconeogenesis; GO:0006094; pyruvate metabolism; GO:0006090	0
FBgn0036410	CG8100		0.817195	FBgn0005672	spi	G2/M transition of mitotic cell cycle; GO:0000086; R8-mediated photoreceptor organization; GO:0045470; anti-apoptosis; GO:0006916; branch cell fate determination (sensu Insecta); GO:0046845; epidermal growth factor receptor signaling pathway; GO:0007173; negative regulation of retinal programmed cell death (sensu Drosophila); GO:0046673; oenocyte development; GO:0007438; positive regulation of ep…	0.692778	FBgn0035692	CG13298		0	FBgn0034288	CG5084		0	FBgn0015907	bl	appendage morphogenesis; GO:0035107; cell fate commitment; GO:0045165; cell proliferation; GO:0008283; imaginal disc growth; GO:0007446; induction of apoptosis; GO:0006917; mRNA processing; GO:0006397; protein targeting; GO:0006605; regulation of translation; GO:0006445; signal transduction; GO:0007165; transcription from Pol II promoter; GO:0006366	0.135055	FBgn0003301	rut	G-protein coupled receptor protein signaling pathway; GO:0007186; behavioral response to ethanol; GO:0048149; cAMP biosynthesis; GO:0006171; cAMP-mediated signaling; GO:0019933; courtship behavior; GO:0007619; grooming behavior; GO:0007625; learning; GO:0007612; learning and/or memory; GO:0007611; mating behavior; GO:0007617; memory; GO:0007613; molting cycle (sensu Insecta); GO:0007591; olfactor…	0	FBgn0034999	CG3394	fatty acid metabolism; GO:0006631	0
FBgn0036846	MESR6		0.817195	FBgn0003067	Pepck	gluconeogenesis; GO:0006094	0.692778	FBgn0001977	l(2)35Bg		0	FBgn0039760	CG9682		0	FBgn0036676	CG13028	biological_process unknown; GO:0000004	0.135055	FBgn0036635	CG32158	G-protein coupled receptor protein signaling pathway; GO:0007186; cyclic nucleotide metabolism; GO:0009187	0	FBgn0010229	Hr39	female meiosis chromosome segregation; GO:0016321; regulation of transcription from Pol II promoter; GO:0006357; regulation of transcription, DNA-dependent; GO:0006355; signal transduction; GO:0007165	0
FBgn0036945	CG6981		0.817195	FBgn0037093	CG7597	mitosis; GO:0007067; protein amino acid phosphorylation; GO:0006468; regulation of cell cycle; GO:0000074	0.692778	FBgn0030357	CG2471		0	FBgn0002578	m1		0	FBgn0004859	ci	blastoderm segmentation; GO:0007350; genital disc anterior/posterior pattern formation; GO:0035224; negative regulation of transcription from Pol II promoter; GO:0000122; ovarian follicle cell development (sensu Insecta); GO:0030707; positive regulation of transcription from Pol II promoter; GO:0045944; regulation of mitotic cell cycle; GO:0007346; regulation of transcription; GO:0045449; smoothe…	0.135055	FBgn0031693	Cyp4ac1	hormone metabolism; GO:0042445; insecticide catabolism; GO:0046701	0	FBgn0031360	Pgi	gluconeogenesis; GO:0006094; glycolysis; GO:0006096	0
FBgn0037204	CG11131		0.817195	FBgn0032883	CG9323	nuclear mRNA splicing, via spliceosome; GO:0000398	0.692778	FBgn0032024	CG14273		0	FBgn0034512	CG18067		0	FBgn0005638	slbo	border cell migration (sensu Insecta); GO:0007298; cell fate specification; GO:0001708; regulation of transcription, DNA-dependent; GO:0006355	0.135055	FBgn0013771	Cyp6a9	insecticide metabolism; GO:0017143; steroid metabolism; GO:0008202	0	FBgn0033679	Tpi	gluconeogenesis; GO:0006094; glycolysis; GO:0006096; pentose-phosphate shunt; GO:0006098	0
FBgn0037538	CG3223		0.817195	FBgn0038700	CG3734	proteolysis and peptidolysis; GO:0006508	0.692778	FBgn0037538	CG3223		0	FBgn0036871	CG14096		0	FBgn0004108	Nrt	cell adhesion; GO:0007155; ectoderm development; GO:0007398; neurogenesis; GO:0007399	0.135055	FBgn0025578	Lcp9	larval cuticle biosynthesis (sensu Insecta); GO:0008363	0	FBgn0003178	PyK	glycolysis; GO:0006096	0
FBgn0037971	CG10007		0.817195	FBgn0029128	SP71		0.692778	FBgn0039465	Tsp97E		0	FBgn0031562	CG3604		0	FBgn0015587	p120ctn	cell adhesion; GO:0007155; signal transduction; GO:0007165	0.135055	FBgn0031533	CG2772	lipid metabolism; GO:0006629	0	FBgn0000579	Eno	glycolysis; GO:0006096	0
FBgn0039239	CG13641		0.817195	FBgn0031178	CG10918		0.692778	FBgn0033386	CG30342		0	FBgn0036948	CG7298		0	FBgn0028684	Tbp-1	cell growth and/or maintenance; GO:0008151; proteolysis and peptidolysis; GO:0006508	0.135055	FBgn0035588	CG10672	lipid metabolism; GO:0006629	0	FBgn0033814	Gapdh2	glycolysis; GO:0006096	0
FBgn0039299	CG11854		0.817195	FBgn0032132	CG4382		0.692778	FBgn0037623	CG9801		0	FBgn0010359	gammaTry		0	FBgn0003887	betaTub56D	cell motility; GO:0006928; chromosome segregation; GO:0007059; cytoskeleton organization and biogenesis; GO:0007010; intracellular protein transport; GO:0006886; microtubule-based process; GO:0007017; mitosis; GO:0007067; muscle attachment; GO:0016203	0.135055	FBgn0032981	CG3635	lipid metabolism; GO:0006629	0	FBgn0035773	Pglym78	glycolysis; GO:0006096	0
FBgn0039311	CG10513		0.817195	FBgn0033166	CG11166		0.692778	FBgn0036571	CG12272		0	FBgn0036949	CG7290		0	FBgn0013997	Nrx	cell-cell adhesion; GO:0016337; dorsal closure; GO:0007391; establishment and/or maintenance of cell polarity; GO:0007163; establishment of blood-nerve barrier; GO:0008065; intercellular junction assembly and/or maintenance; GO:0045216; protein localization; GO:0008104; regulation of tracheal tube size; GO:0035151; septate junction assembly; GO:0019991; signal transduction; GO:0007165; synaptic v…	0.135055	FBgn0039474	CG6283	lipid metabolism; GO:0006629	0	FBgn0038508	Gapdh1	glycolysis; GO:0006096	0
FBgn0039690	CG1969		0.817195	FBgn0035612	CG10625		0.692778	FBgn0032697	CG31751		0	FBgn0030825	CG32563		0	FBgn0038253	Neu3	cell-cell adhesion; GO:0016337; proteolysis and peptidolysis; GO:0006508; signal transduction; GO:0007165	0.135055	FBgn0039475	CG6277	lipid metabolism; GO:0006629	0	FBgn0010424	Ald	glycolysis; GO:0006096; mesoderm development; GO:0007498	0
FBgn0040954	CG13779		0.817195	FBgn0036129	CG32071		0.692778	FBgn0037016	CG13252		0	FBgn0038784	CG4362		0	FBgn0011710	2007-09-01	cellularization; GO:0007349; cytokinesis; GO:0000910; mitosis; GO:0007067	0.135055	FBgn0033999	CG8093	lipid metabolism; GO:0006629	0	FBgn0037960	mthl5	G-protein coupled receptor protein signaling pathway; GO:0007186; determination of adult life span; GO:0008340; response to stress; GO:0006950	0
FBgn0039468	CG31075	amino acid catabolism; GO:0009063; pyruvate metabolism; GO:0006090	0.993611	FBgn0038296	CG6752		0.692778	FBgn0035373	CG1241		0	FBgn0027584	CG4757		0	FBgn0013765	cnn	central nervous system development; GO:0007417; centrosome cycle; GO:0007098; female meiosis chromosome segregation; GO:0016321; microtubule cytoskeleton organization and biogenesis; GO:0000226; microtubule-based process; GO:0007017; midgut development; GO:0007494; mitotic spindle assembly; GO:0007052; nuclear division; GO:0000280; peripheral nervous system development; GO:0007422	0.135055	FBgn0039471	CG6295	lipid metabolism; GO:0006629	0	FBgn0038717	Tina-1	heart development; GO:0007507	0
FBgn0039572	CG4787	apoptosis; GO:0006915	0.993611	FBgn0038647	CG14302		0.692778	FBgn0031791	CG9486		0	FBgn0036612	CG4998		0	FBgn0022703	Cht1	cuticle chitin catabolism; GO:0006036	0.135055	FBgn0039472	CG17192	lipid metabolism; GO:0006629	0	FBgn0033593	mub	histone mRNA 3'-end processing; GO:0006398; induction of apoptosis; GO:0006917; mRNA polyadenylylation; GO:0006378; protein targeting; GO:0006605; regulation of cell cycle; GO:0000074; regulation of translation; GO:0006445; signal transduction; GO:0007165; transcription from Pol II promoter; GO:0006366	0
FBgn0039581	Moca-cyp	defense response; GO:0006952; protein folding; GO:0006457; protein targeting; GO:0006605	0.993611	FBgn0039521	CG5402		0.692778	FBgn0031674	CG31919		0	FBgn0035326	CG32302		0	FBgn0033518	Prx2540-2	defense response; GO:0006952; oxygen and reactive oxygen species metabolism; GO:0006800	0.135055	FBgn0039476	CG6271	lipid metabolism; GO:0006629	0	FBgn0031693	Cyp4ac1	hormone metabolism; GO:0042445; insecticide catabolism; GO:0046701	0
FBgn0029094	asf1	nucleosome assembly; GO:0006334; regulation of cell cycle; GO:0000074	0.993611	FBgn0039935	CG11224		0.692778	FBgn0037201	Chro		0	FBgn0028526	CG15293		0	FBgn0041710	yellow-f	ectoderm development; GO:0007398; indole derivative biosynthesis; GO:0042435; larval or pupal development (sensu Insecta); GO:0002165; melanin biosynthesis from tyrosine; GO:0006583; pigmentation; GO:0048066	0.135055	FBgn0039470	CG6296	lipid metabolism; GO:0006629	0	FBgn0001254	ImpE2	imaginal disc eversion; GO:0007561	0
FBgn0026777	Rad23	nucleotide-excision repair; GO:0006289	0.993611	FBgn0002921	Atpalpha	calcium ion homeostasis; GO:0006874; cation transport; GO:0006812; regulation of cell shape; GO:0008360; regulation of tracheal tube architecture; GO:0035152; regulation of tracheal tube diameter; GO:0035158; regulation of tracheal tube length; GO:0035159; septate junction assembly; GO:0019991	0.769309	FBgn0038462	CG17556		0	FBgn0036952	CG6933		0	FBgn0005672	spi	G2/M transition of mitotic cell cycle; GO:0000086; R8-mediated photoreceptor organization; GO:0045470; anti-apoptosis; GO:0006916; branch cell fate determination (sensu Insecta); GO:0046845; epidermal growth factor receptor signaling pathway; GO:0007173; negative regulation of retinal programmed cell death (sensu Drosophila); GO:0046673; oenocyte development; GO:0007438; positive regulation of ep…	0.135055	FBgn0036996	CG5932	lipid metabolism; GO:0006629	0	FBgn0034470	ImpE3	imaginal disc eversion; GO:0007561	0
FBgn0029718	mRpL30	protein biosynthesis; GO:0006412	0.993611	FBgn0034394	CG15096	carbohydrate metabolism; GO:0005975; carbohydrate transport; GO:0008643; cation transport; GO:0006812; extracellular transport; GO:0006858; phosphate metabolism; GO:0006796; phosphate transport; GO:0006817	0.769309	FBgn0036549	CG10516		0	FBgn0036471	CG13460		0	FBgn0033025	CG30440	G-protein coupled receptor protein signaling pathway; GO:0007186; MAPKKK cascade; GO:0000165	0.135055	FBgn0001208	Hn	L-phenylalanine catabolism; GO:0006559; eye pigment biosynthesis; GO:0006726; signal transduction; GO:0007165	0	FBgn0039234	CG12876	induction of apoptosis; GO:0006917	0
FBgn0024996	eIF2B-beta	translational initiation; GO:0006413	0.993611	FBgn0028513	CG9254	cation transport; GO:0006812; extracellular transport; GO:0006858; phosphate metabolism; GO:0006796; phosphate transport; GO:0006817	0.769309	FBgn0038192	CG9924		0	FBgn0037247	CG32944	actin filament organization; GO:0007015; protein amino acid phosphorylation; GO:0006468; regulation of cell shape; GO:0008360	0.183766	FBgn0026189	prominin-like	intracellular protein transport; GO:0006886	0.135055	FBgn0030594	CG9509	mesoderm development; GO:0007498	0	FBgn0028947	Ero1L	intracellular protein transport; GO:0006886; protein folding; GO:0006457; protein metabolism; GO:0019538; vesicle-mediated transport; GO:0016192	0
FBgn0030397	CG11146		0.993611	FBgn0003889	betaTub85D	cell motility; GO:0006928; chromosome segregation; GO:0007059; intracellular protein transport; GO:0006886; microtubule-based process; GO:0007017; mitosis; GO:0007067	0.769309	FBgn0035896	CG6983		0	FBgn0032066	CG9463	carbohydrate metabolism; GO:0005975	0.183766	FBgn0000448	Hr46	intracellular signaling cascade; GO:0007242; metamorphosis (sensu Insecta); GO:0046698; regulation of transcription from Pol II promoter; GO:0006357	0.135055	FBgn0039800	CG11314	mesoderm development; GO:0007498	0	FBgn0034366	CG5489	intracellular signaling cascade; GO:0007242; protein metabolism; GO:0019538; proteolysis and peptidolysis; GO:0006508; signal transduction; GO:0007165	0
FBgn0034688	CG11474		0.993611	FBgn0034044	tun	cell motility; GO:0006928; cytoskeleton organization and biogenesis; GO:0007010; muscle contraction; GO:0006936	0.769309	FBgn0037721	CG9427		0	FBgn0028662	VhaPPA1-1	cation transport; GO:0006812	0.183766	FBgn0032239	CG31716	negative regulation of transcription; GO:0016481; regulation of transcription from Pol II promoter; GO:0006357	0.135055	FBgn0004169	up	mesoderm development; GO:0007498	0	FBgn0031937	Cka	JNK cascade; GO:0007254; dorsal closure; GO:0007391	0
FBgn0037913	CG6783		0.993611	FBgn0030171	CG2989	cell-cell signaling; GO:0007267; polysaccharide metabolism; GO:0005976; signal transduction; GO:0007165	0.769309	FBgn0033565	CG18003		0	FBgn0038718	CG17752	cation transport; GO:0006812; extracellular transport; GO:0006858	0.183766	FBgn0000480	Doa	NOT MAPKKK cascade; GO:0000165; autophagic cell death; GO:0048102; blastoderm segmentation; GO:0007350; bristle morphogenesis; GO:0008407; central nervous system development; GO:0007417; ectoderm development; GO:0007398; embryonic cuticle biosynthesis (sensu Insecta); GO:0008362; eye morphogenesis (sensu Drosophila); GO:0007456; eye photoreceptor development (sensu Drosophila); GO:0042051; karyos…	0.135055	FBgn0003149	Prm	mesoderm development; GO:0007498	0	FBgn0037723	Lcp9	larval cuticle biosynthesis (sensu Insecta); GO:0008363	0
FBgn0034432	CG7461	acyl-CoA metabolism; GO:0006637	1.23082	FBgn0000139	ash2	chromatin-mediated maintenance of transcription; GO:0048096; transcription from Pol II promoter; GO:0006366; wing morphogenesis; GO:0007476	0.769309	FBgn0037400	Obp83cd		0	FBgn0032075	Tsp29Fb	cell-cell adhesion; GO:0016337; signal transduction; GO:0007165	0.183766	FBgn0029138	heph	Notch signaling pathway; GO:0007219; nuclear mRNA splicing, via spliceosome; GO:0000398; spermatid development; GO:0007286; wing margin morphogenesis; GO:0008587; wing vein morphogenesis; GO:0008586	0.135055	FBgn0038292	CG3987	mesoderm development; GO:0007498	0	FBgn0037760	CG5966	lipid metabolism; GO:0006629	0
FBgn0035964	Dhpr	amino acid catabolism; GO:0009063; coenzyme and prosthetic group metabolism; GO:0006731; pteridine and derivative metabolism; GO:0042558	1.23082	FBgn0000047	Act88F	cytoskeleton organization and biogenesis; GO:0007010	0.769309	FBgn0032036	CG13384		0	FBgn0020414	Idgf3	cell-cell signaling; GO:0007267; imaginal disc development; GO:0007444; signal transduction; GO:0007165	0.183766	FBgn0036339	RpS12	protein biosynthesis; GO:0006412	0.135055	FBgn0002772	Mlc1	mesoderm development; GO:0007498; muscle contraction; GO:0006936	0	FBgn0033495	Lsd-1	lipid storage; GO:0019915	0
FBgn0015282	Pros26.4	ATP-dependent proteolysis; GO:0006510; cell growth and/or maintenance; GO:0008151; proteolysis and peptidolysis; GO:0006508; ubiquitin-dependent protein catabolism; GO:0006511	1.23082	FBgn0002306	sas	larval development (sensu Insecta); GO:0002168	0.769309	FBgn0038854	CG7044		0	FBgn0000044	Act57B	chondroitin sulfate biosynthesis; GO:0030206; cytoskeleton organization and biogenesis; GO:0007010; heart development; GO:0007507; heparan sulfate proteoglycan biosynthesis; GO:0015012	0.183766	FBgn0039257	CG13648	protein complex assembly; GO:0006461; protein metabolism; GO:0019538	0.135055	FBgn0035619	CG10592	mesoderm development; GO:0007498; skeletal development; GO:0001501	0	FBgn0000064	Hn	L-phenylalanine catabolism; GO:0006559; eye pigment biosynthesis; GO:0006726; signal transduction; GO:0007165	0
FBgn0033328	PGRP-SC2	defense response; GO:0006952; immune response; GO:0006955	1.23082	FBgn0019890	Smg5	mRNA catabolism, nonsense-mediated; GO:0000184	0.769309	FBgn0034032	CG8195		0	FBgn0035979	CG4446	coenzyme and prosthetic group metabolism; GO:0006731; vitamin catabolism; GO:0009111	0.183766	FBgn0037397	CG1075	proteolysis and peptidolysis; GO:0006508	0.135055	FBgn0038845	CG10827	mesoderm development; GO:0007498; skeletal development; GO:0001501	0	FBgn0039541	aay	L-serine biosynthesis; GO:0006564; axon guidance; GO:0007411; peripheral nervous system development; GO:0007422	0
FBgn0002022	Catsup	nurse cell to ocyte transport (sensu Insecta); GO:0007300; regulation of catecholamine metabolism; GO:0042069	1.23082	FBgn0004646	ogre	neurogenesis; GO:0007399; signal transduction; GO:0007165; visual behavior; GO:0007632	0.769309	FBgn0038079	CG14394		0	FBgn0000579	Eno	glycolysis; GO:0006096	0.183766	FBgn0028984	Spn5	proteolysis and peptidolysis; GO:0006508	0.135055	FBgn0033423	CG1809	mesoderm development; GO:0007498; skeletal development; GO:0001501	0	FBgn0000667	raw	Malpighian tubule morphogenesis; GO:0007443; autophagic cell death; GO:0048102; dorsal closure; GO:0007391; dorsal closure, elongation of leading edge cells; GO:0007394; ectodermal gut morphogenesis; GO:0007439; germ-band shortening; GO:0007390; morphogenesis of an epithelium; GO:0002009; peripheral nervous system development; GO:0007422; regulation of JNK cascade; GO:0046328; salivary gland cell…	0
FBgn0026396	Or22c	perception of smell; GO:0007608	1.23082	FBgn0028945	CG7631	proteolysis and peptidolysis; GO:0006508	0.769309	FBgn0039135	CG13603		0	FBgn0034219	mthl4	G-protein coupled receptor protein signaling pathway; GO:0007186; determination of adult life span; GO:0008340; response to stress; GO:0006950	0.183766	FBgn0028685	Rpt4	proteolysis and peptidolysis; GO:0006508	0.135055	FBgn0011695	PebIII	metamorphosis (sensu Insecta); GO:0046698; response to virus; GO:0009615; sensory perception; GO:0007600	0	FBgn0004169	up	mesoderm development; GO:0007498	0
FBgn0020633	Mcm7	pre-replicative complex formation and maintenance; GO:0006267	1.23082	FBgn0039016	Dcr-1	RNA catabolism; GO:0006401; RNA interference; GO:0016246; RNA interference, production of guide RNAs; GO:0030422; miRNA-mediated gene silencing; GO:0035195; microRNA biosynthesis; GO:0010195; microRNA metabolism; GO:0010194	0.769309	FBgn0039118	CG10208		0	FBgn0010223	Galpha73B	G-protein coupled receptor protein signaling pathway; GO:0007186; mesoderm development; GO:0007498	0.183766	FBgn0003377	Sgs7	puparial adhesion; GO:0007594	0.135055	FBgn0040947	cype	mitochondrial electron transport, cytochrome c to oxygen; GO:0006123	0	FBgn0031303	CG10641	mesoderm development; GO:0007498	0
FBgn0023175	Prosalpha7	proteolysis and peptidolysis; GO:0006508	1.23082	FBgn0026563	CG1979		0.769309	FBgn0039965	CG13865		0	FBgn0013771	Cyp6a9	insecticide metabolism; GO:0017143; steroid metabolism; GO:0008202	0.183766	FBgn0003378	Sgs8	puparial adhesion; GO:0007594	0.135055	FBgn0029971	CG18624	mitochondrial electron transport, NADH to ubiquinone; GO:0006120	0	FBgn0032731	Glycogenin	mesoderm development; GO:0007498	0
FBgn0034229	CG4847	proteolysis and peptidolysis; GO:0006508	1.23082	FBgn0027527	Osi6		0.769309	FBgn0032342	CG4713		0	FBgn0017581	Lk6	intracellular signaling cascade; GO:0007242; microtubule-based process; GO:0007017; protein amino acid phosphorylation; GO:0006468	0.183766	FBgn0003870	ttk	R7 development; GO:0045467; cell fate determination; GO:0001709; chromatin assembly or disassembly; GO:0006333; dorsal appendage formation; GO:0046843; negative regulation of transcription from Pol II promoter; GO:0000122; peripheral nervous system development; GO:0007422; regulation of transcription from Pol II promoter; GO:0006357; sex determination; GO:0007530; transmission of nerve impulse; G…	0.135055	FBgn0031505	CG12400	mitochondrial electron transport, NADH to ubiquinone; GO:0006120	0	FBgn0035083	Prm	mesoderm development; GO:0007498	0
FBgn0031049	CG14214	SRP-dependent cotranslational membrane targeting, translocation; GO:0006616; protein transport; GO:0015031; vesicle-mediated transport; GO:0016192	1.23082	FBgn0028412	Mst33A		0.769309	FBgn0035449	CG14971		0	FBgn0000536	eas	mechanosensory behavior; GO:0007638; phosphatidylethanolamine biosynthesis; GO:0006646; phosphorylation; GO:0016310; response to mechanical stimulus; GO:0009612	0.183766	FBgn0032405	CG14946	visual perception; GO:0007601	0.135055	FBgn0021967	Pdsw	mitochondrial electron transport, NADH to ubiquinone; GO:0006120	0	FBgn0034603	Mlc1	mesoderm development; GO:0007498; muscle contraction; GO:0006936	0
FBgn0035334	CG8993	sulfur metabolism; GO:0006790	1.23082	FBgn0028901	CG18109		0.769309	FBgn0016715	Reg-2		0	FBgn0030916	CG32549	nucleobase, nucleoside, nucleotide and nucleic acid metabolism; GO:0006139; purine base metabolism; GO:0006144	0.183766	FBgn0037835	CG14687		0.135055	FBgn0025839	CG3621	mitochondrial electron transport, NADH to ubiquinone; GO:0006120	0	FBgn0032774	CG3292	mesoderm development; GO:0007498; skeletal development; GO:0001501	0
FBgn0031169	CG1494	transport; GO:0006810	1.23082	FBgn0032448	CG5781		0.769309	FBgn0011570	cpb	actin filament organization; GO:0007015; barbed-end actin filament capping; GO:0051016; cytoskeleton organization and biogenesis; GO:0007010	0.252993	FBgn0000116	Argk	phosphorylation; GO:0016310	0.183766	FBgn0029002	miple2		0.135055	FBgn0037001	CG6020	mitochondrial electron transport, NADH to ubiquinone; GO:0006120	0	FBgn0034229	CG5656	mesoderm development; GO:0007498; skeletal development; GO:0001501	0
FBgn0002535	Lcp4		1.23082	FBgn0032638	CG6639		0.769309	FBgn0024958	Irp-1A	amino acid biosynthesis; GO:0008652; regulation of translational initiation by iron; GO:0006447; tricarboxylic acid cycle; GO:0006099	0.252993	FBgn0020129	DnaJ-60	protein folding; GO:0006457; spermatogenesis; GO:0007283	0.183766	FBgn0038492	CG4090		0.135055	FBgn0036256	l(3)neo18	mitochondrial electron transport, NADH to ubiquinone; GO:0006120	0	FBgn0032284	Pgm	monosaccharide metabolism; GO:0005996	0
FBgn0002563	Lsp1beta		1.23082	FBgn0037939	CG14718		0.769309	FBgn0030653	CG7860	amino acid catabolism; GO:0009063; autophagic cell death; GO:0048102; protein amino acid glycosylation; GO:0006486; salivary gland cell death; GO:0035071	0.252993	FBgn0038136	CG8774	proteolysis and peptidolysis; GO:0006508	0.183766	FBgn0014848	Eig71Eh		0.135055	FBgn0021906	RFeSP	mitochondrial electron transport, ubiquinol to cytochrome c; GO:0006122	0	FBgn0034860	Smg5	mRNA catabolism, nonsense-mediated; GO:0000184	0
FBgn0027095	ARP-like		1.23082	FBgn0038476	CG5175		0.769309	FBgn0039468	CG31075	amino acid catabolism; GO:0009063; pyruvate metabolism; GO:0006090	0.252993	FBgn0033868	CG13340	proteolysis and peptidolysis; GO:0006508	0.183766	FBgn0030493	CG15756		0.135055	FBgn0036642	CG4169	mitochondrial electron transport, ubiquinol to cytochrome c; GO:0006122	0	FBgn0002773	Mlc2	muscle contraction; GO:0006936	0
FBgn0028855	CG15282		1.23082	FBgn0038574	cdm		0.769309	FBgn0036381	CG8745	amino acid metabolism; GO:0006520	0.252993	FBgn0038481	CG17475	proteolysis and peptidolysis; GO:0006508	0.183766	FBgn0039161	CG13606		0.135055	FBgn0003076	Pgm	monosaccharide metabolism; GO:0005996	0	FBgn0034276	Tm2	muscle contraction; GO:0006936	0
FBgn0031669	CG31917		1.23082	FBgn0038626	CG7691		0.769309	FBgn0040491	Buffy	anti-apoptosis; GO:0006916; apoptosis; GO:0006915; induction of apoptosis; GO:0006917; programmed cell death; GO:0012501; regulation of apoptosis; GO:0042981	0.252993	FBgn0035666	Jon65Aii	proteolysis and peptidolysis; GO:0006508	0.183766	FBgn0036410	CG8100		0.135055	FBgn0039330	CG11909	monosaccharide metabolism; GO:0005996; polysaccharide metabolism; GO:0005976	0	FBgn0004646	ogre	neurogenesis; GO:0007399; signal transduction; GO:0007165; visual behavior; GO:0007632	0
FBgn0035287	CG13937		1.23082	FBgn0041180	TepIV	antibacterial humoral response (sensu Protostomia); GO:0006961	0.993611	FBgn0010488	l(2)01424	autophagic cell death; GO:0048102; regulation of translation; GO:0006445; salivary gland cell death; GO:0035071; translational initiation; GO:0006413	0.252993	FBgn0032144	CG17633	proteolysis and peptidolysis; GO:0006508	0.183766	FBgn0031097	CG17052		0.135055	FBgn0004117	Tm2	muscle contraction; GO:0006936	0	FBgn0000480	Doa	NOT MAPKKK cascade; GO:0000165; autophagic cell death; GO:0048102; blastoderm segmentation; GO:0007350; bristle morphogenesis; GO:0008407; central nervous system development; GO:0007417; ectoderm development; GO:0007398; embryonic cuticle biosynthesis (sensu Insecta); GO:0008362; eye morphogenesis (sensu Drosophila); GO:0007456; eye photoreceptor development (sensu Drosophila); GO:0042051; karyos…	0
FBgn0035312	CG15820		1.23082	FBgn0032253	CG5322	carbohydrate metabolism; GO:0005975	0.993611	FBgn0004591	Eig71Ed	autophagic cell death; GO:0048102; salivary gland cell death; GO:0035071	0.252993	FBgn0010357	betaTry	proteolysis and peptidolysis; GO:0006508	0.183766	FBgn0032638	CG6639		0.135055	FBgn0002773	Mlc2	muscle contraction; GO:0006936	0	FBgn0038682	kuz	Notch receptor processing; GO:0007220; Notch signaling pathway; GO:0007219; central nervous system development; GO:0007417; proteolysis and peptidolysis; GO:0006508; regulation of axon extension; GO:0030516	0
FBgn0036100	CG33493		1.23082	FBgn0004893	bowl	cell proliferation; GO:0008283; hindgut morphogenesis; GO:0007442; leg joint morphogenesis (sensu Holometabola); GO:0016348; leg morphogenesis (sensu Holometabola); GO:0007480; regulation of transcription from Pol II promoter; GO:0006357; segment specification; GO:0007379	0.993611	FBgn0035772	Sh3beta	biological_process unknown; GO:0000004	0.252993	FBgn0035665	Jon65Aiii	proteolysis and peptidolysis; GO:0006508	0.183766	FBgn0038305	CG31344		0.135055	FBgn0038294	Zeelin1	muscle thick filament assembly; GO:0030241	0	FBgn0040536	nct	Notch receptor processing; GO:0007220; Notch signaling pathway; GO:0007219; cytoskeleton organization and biogenesis; GO:0007010; membrane protein ectodomain proteolysis; GO:0006509	0
FBgn0036423	CG3919		1.23082	FBgn0032449	CG17036	coenzyme and prosthetic group metabolism; GO:0006731; vitamin or cofactor transport; GO:0015875	0.993611	FBgn0032842	bwa	brain development; GO:0007420	0.252993	FBgn0020611	Vha44	proton transport; GO:0015992; regulation of juvenile hormone biosynthesis; GO:0007557	0.183766	FBgn0034685	CG6393		0.135055	FBgn0040717	Nplp4	neuropeptide signaling pathway; GO:0007218	0	FBgn0034856	SRPK	nuclear mRNA splicing, via spliceosome; GO:0000398; protein amino acid phosphorylation; GO:0006468	0
[truncated: 1,115 more rows]

## Sheet: Venn Diagram Lists
Elements only in "ecd-1":	Elements only in "EcR-BG":	Elements only in "EcR-2a":	Elements only in "WT wpp":	Common elements in "ecd-1" and "EcR-BG":	Common elements in "EcR-BG" and "EcR-2a":	Common elements in "EcR-2a" and "WT wpp":	Common elements in "ecd-1", "EcR-BG" and "EcR-2a":	Common elements in "EcR-BG", "EcR-2a" and "WT wpp":	Common elements in "ecd-1" and "EcR-2a":	Common elements in "ecd-1", "EcR-BG", "EcR-2a" and "WT wpp":	Common elements in "EcR-BG" and "WT wpp":	Common elements in "ecd-1", "EcR-2a" and "WT wpp":	Common elements in "ecd-1", "EcR-BG" and "WT wpp":	Common elements in "ecd-1" and "WT wpp":
[truncated: 731 more rows]
